# Supplementary material for: Comprehensive pathogen identification and antimicrobial resistance prediction from positive blood cultures using nanopore sequencing technology
Source: Genome Med. 2024 Dec 2;16:141. doi: 10.1186/s13073-024-01416-2 (PMC11610257; doi:10.1186/s13073-024-01416-2)
Supplement: Supplementary file 1 — Additional file 1: Supplementary Table S1-Table S9. [file 13073_2024_1416_MOESM1_ESM.xlsx]

## Sheet: TableS1
Table S1: Antimicrobial susceptible testing results by Vitek 2
Sample ID	Species identification by MALDI-TOF	Amikacin	Amoxicillin+Clavulanic acid	Ampicillin	Ampicillin+Sulbactam	Aztreonam	Cefazolin	Cefepime	Cefoperazone	Cefotaxime	Cefoxitin	Ceftazidime	Ceftazidime+Avibactam	Ceftriaxone	Ciprofloxacin	Clindamycin	Colistin	Daptomycin	Ertapenem	Erythromycin	Flomoxef	Gentamicin	Imipenem	Levofloxacin	Linezolid	Metronidazole	Minocycline	Oxacillin	Penicillin	Piperacillin+Tazobactam	Teicoplanin	Tigecycline	Trimethoprim+Sulfamethoxazole	Vancomycin
VGC-001	Staphylococcus not aureus															S		S		S					S			R	R		S		S	S
VGC-002	Staphylococcus epidermidis															R		S		R					S			R	R		S		R	S
VGC-003	Acinetobacter nosocomialis				S			S	S			S		S	S		S					R	R							R		S	R
VGC-004	Enterococcus faecium																								S				R		R			R
VGC-005	Escherichia coli	S			R		R	S	S		R	R	S	R	S				S		I	S	S							S		S	S
VGC-005	Klebsiella aerogenes	S			R		R		S		R	R	S	R	R				S		I	S	S							I		S	S
VGC-006	Salmonella Group D1 ( Salmonella non-typhi)				S			S	S			S		S	S				S		S		S							S		S	S
VGC-007	Klebsiella pneumoniae	S			S		S	S	S		S	S		S	S				S		S	S	S							S		S	S
VGC-008	Klebsiella pneumoniae	S			S		S	S	S		S	S		S	S				S		S	S	S							S		S	S
VGC-009	Listeria monocytogenes			S																									S				S
VGC-010	Klebsiella pneumoniae	S			S		S	S	S		S	S		S	S				S		S	S	S							S		S	S
VGC-011	Klebsiella pneumoniae	S			R		R	S	S		S	S	S	R	R				S		S	S	S							S			S
VGC-012	Acinetobacter nosocomialis				S			S	S			S		S	S		S					R	R							R		S	R
VGC-013	Klebsiella pneumoniae	S			R		R	S	S		R	R	S	I	S				S		I	S	S							S		S	R
VGC-014	Klebsiella pneumoniae	S			S		S	S	S		S	S		S	S				S		S	S	S							S		S	S
VGC-015	Klebsiella pneumoniae	S			S		S	S	S		S	S		S	S				S		S	S	S							S		S	S
VGC-015	Escherichia coli	S			S		S	S	S		S	S		S	S				S		S	S	S							S		S	S
VGC-016	Klebsiella pneumoniae	S			S		S	S	S		S	S		S	S				S		S	S	S							S		S	S
VGC-016	Escherichia coli	S			S		S	S	S		S	S		S	S				S		S	S	S							S		S	S
VGC-017	Ralstonia mannitolilytica	R						S				I		S	S							R	I							S		S	S
VGC-018	Pseudomonas aeruginosa	S						S	S			S	S		S							S	R							S
VGC-019	Escherichia coli	S			S		S	S	S		S	S		S	S				S		S	S	S							S		S	S
VGC-020	Escherichia coli	S			S		S	S	S		S	S		S	S				S		S	S	S							S		S	S
VGC-021	Klebsiella pneumoniae	S			S		S	S	S		S	S		S	S				S		S	S	S							S		S	S
VGC-022	Staphylococcus aureus															S		S		S					S			S	R		S		S	S
VGC-023	Pseudomonas aeruginosa	S						S	S			S			S							S	S							S
VGC-024	Pseudomonas aeruginosa	S						S	S			S			S							S	S							S
VGC-025	Staphylococcus not aureus															R		S		R					S			R	R		S		R	S
VGC-026	Staphylococcus epidermidis															S		S		R					S			R	R		S		S	S
VGC-027	Parabacteroides distasonis				R											R					R					S			R	S
VGC-028	Escherichia coli	S			S		R	R	S		S	I	S	R	S				S		S	S	S							S		S	R
VGC-029	Proteus mirabilis	S			S		S	S	S		S	S		S	S				S		S	S	I							S		R	S
VGC-029	Staphylococcus aureus															S		S		S					S			S	R		S		S	S
VGC-030	Staphylococcus not aureus															R		S		R					S			S	R		S		S	S
VGC-031	Group B streptococcus (S. agalactiae)															R				R					S				S					S
VGC-032	Klebsiella pneumoniae	S			S		S	S	S		S	S		S	S				S		S	S	S							S		S	S
VGC-033	Klebsiella pneumoniae	S			S		S	S	S		S	S		S	S				S		S	S	S							S		S	S
VGC-034	Klebsiella pneumoniae	S			S		S	S	S		S	S		S	S				S		S	S	S							S		S	S
VGC-035	Unidentified Gram positive bacillus														R	R						S							S				S	S
VGC-036	Staphylococcus not aureus															R		S		R					S			R	R				S	S
VGC-037	Staphylococcus aureus															R		S		R					S			S	R		S		S	S
VGC-038	Streptococcus constellatus													S		S				S					S				S					S
VGC-039	Streptococcus constellatus													S		S				S					S				S					S
VGC-040	Enterococcus faecium																								S				R		R			R
VGC-040	Enterococcus faecalis																	S							S				S		S			S
VGC-041	Pseudomonas aeruginosa	S						S	S			S			S							S	S							S
VGC-042	Escherichia coli	S			R		R	S	S		R	R	S	R	R				S		R	S	S							S		S	R
VGC-043	Staphylococcus aureus															R		S		R					S			R	R		S		R	S
VGC-044	Salmonella Group D1 ( Salmonella non-typhi)				S			S	S			S		S	S				S		S		S							S		S	S
VGC-045	Salmonella Group D1 ( Salmonella non-typhi)				S			S	S			S		S	S				S		S		S							S		S	S
VGC-046	Klebsiella pneumoniae	S			S		S	S	S		S	S		S	S				S		S	S	S							S		S	S
VGC-047	Salmonella Group C2				R			R	S			R	S		R				S		S		S							S		I	R
VGC-048	Enterococcus faecium																								S				R		R			R
VGC-049	Klebsiella pneumoniae	S			S		S	S	S		S	S		S	S				S		S	S	S							S		S	S
VGC-049	Proteus mirabilis	S			S		S	S	S		S	S		S	S				S		S	I	R							S		R	S
VGC-050	Klebsiella pneumoniae	S			S		S	S	S		S	S		S	S				S		S	S	S							S		S	S
VGC-050	Proteus mirabilis	S			S		S	S	S		S	S		S	S				S		S	I	R							S		R	S
VGC-050	Enterobacter cloacae complex	S			R		R	S	S		R	S		S	S				S		S	S	S							S		S	S
VGC-051	Staphylococcus aureus															S		S		S					S			S	R		S		S	S
VGC-052	Staphylococcus aureus															S		S		S					S			S	R		S		S	S
VGC-053	Staphylococcus not aureus															R		S		S					S			R	R		S		S	S
VGC-054	Enterobacter cloacae complex	S			R		R	S	S		R	S		S	S				S		I	S	S							S		S	S
VGC-055	Staphylococcus aureus															S		S		R					S			R	R		S		S	S
VGC-056	Staphylococcus not aureus															R		S		R					S			R	R		S		S	S
VGC-058	Streptococcus dysgalactiae subsp. equisimilis															S				S					S				S					S
VGC-060	Klebsiella oxytoca	S			I		S	S	S		S	S		S	S				S		S	S	S							S		S	S
VGC-060	Escherichia coli	S			R		S	S	S		S	S		S	R				S		S	R	S							S		S	S
VGC-061	Streptococcus dysgalactiae subsp. equisimilis															S				S					S				S					S
VGC-062	Streptococcus dysgalactiae subsp. equisimilis															S				S					S				S					S
VGC-063	Klebsiella oxytoca	S			I		S	S	S		S	S		S	S				S		S	S	S							S		S	S
VGC-063	Escherichia coli	S			R		S	S	S		S	S		S	R				S		S	R	S							S		S	S
VGC-064	Staphylococcus not aureus															S		S		S					S			R	R		S		S	S
VGC-065	Escherichia coli	S			R		S	S	S		S	S		S	S				S		S	R	S							S		S	R
VGC-066	Escherichia coli	S			R		S	S	S		S	S		S	S				S		S	R	S							S		S	R
VGC-067	Serratia marcescens	S			R		R	S	S		R	S		S	S				S		S	S	S							S		S	S
VGC-068	Serratia marcescens	S			R		R	S	S		R	S		S	S				S		S	S	S							S		S	S
VGC-069	Enterococcus faecalis																	S							S				S		S			S
VGC-070	Klebsiella pneumoniae	S			R		R	R	R		R	R	S	R	R				I		R	S	S							I		S	R
VGC-071	Escherichia coli	S			I		S	S	S		S	S		S	S				S		S	S	S							S		S	R
VGC-072	Salmonella Group D1 ( Salmonella non-typhi)				S			S	S			S		S	S				S		S		S							S		S	S
VGC-073	Klebsiella pneumoniae	S			S		S	S	S		S	S		S	S				S		S	S	S							S		S	S
VGC-076	Klebsiella pneumoniae	S			R		R	R	S		S	R	S	R	R				S		S	S	S							S		S	R
VGC-077	Klebsiella pneumoniae	S			R		R	R	S		S	R	S	R	R				S		S	S	S							S		S	R
VGC-078	Klebsiella pneumoniae	S			R		R	R	R		R	R	S	R	R				I		R	S	S							I		S	R
VGC-078	Corynebacterium striatum														R	R						R							R				S	S
VGC-079	Unidentified Gram negative bacillus	R						S				S		S	R							S	S							S		S	R
VGC-080	Unidentified Gram negative bacillus	R						S				S		S	R							S	S							S		S	R
VGC-081	Escherichia coli	S			R		S	S	S		S	S		S	S				S		S	S	S							S		S	S
VGC-082	Enterococcus faecium																								S				R		R			R
VGC-083	Escherichia coli	S			R		S	S	S		S	S		S	S				S		S	S	S							S		S	R
VGC-084	Staphylococcus not aureus															S		S		R					S			S	R		S		S	S
VGC-085	Pseudomonas aeruginosa	S						S	S			S			S							S	S							S
VGC-086	Staphylococcus not aureus															S		S		R					S			R	R		S		S	S
VGC-087	Parabacteroides distasonis				R											R					R					I			R	S
VGC-088	Enterobacter cloacae complex	S			R		R	S	S		R	S		S	S				S		S	S	S							S		S	S
VGC-089	Enterobacter cloacae complex	S			R		R	S	S		R	S		S	S				S		S	S	S							S		S	S
VGC-090	Pseudomonas aeruginosa	S						S	S			S			S							S	S							S
VGC-091	Escherichia coli	S			R		I	S	S		S	S		S	S				S		S	S	S							S		S	S
VGC-092	Group B streptococcus (S. agalactiae)															S				S					S				S					S
VGC-093	Staphylococcus aureus															S		S		S					S			S	R		S		S	S
VGC-094	Staphylococcus aureus															R		S		R					S			S	R		S		S	S
VGC-095	Escherichia coli	S			I		S	S	S		S	S		S	S				S		S	S	S							S		S	S
VGC-096	Escherichia coli	S			I		S	S	S		S	S		S	S				S		S	S	S							S		S	S
VGC-097	Klebsiella pneumoniae	S			S		S	S	S		S	S		S	S				S		S	S	S							S		S	S
VGC-097	Escherichia coli	S			R		I	S	S		S	S		S	S				S		S	S	S							R		S	R
VGC-098	Klebsiella pneumoniae	S			S		S	S	S		S	S		S	S				S		S	S	S							S		S	S
VGC-098	Escherichia coli	S			R		I	S	S		S	S		S	S				S		S	S	S							R		S	R
VGC-099	Escherichia coli	S			R		S	S	S		I	S		S	R				S		S	R	S							S		S	R
VGC-100	Staphylococcus epidermidis															R		S		R					S			R	R		S		R	S
VGC-101	Pseudomonas aeruginosa	S						S	S			S			S							S	S							S
VGC-102	Escherichia coli	S			R		R	S	S		R	R	S	R	I				S		S	S	S							S		S	R
VGC-103	Escherichia coli	S			R		R	S	S		R	R	S	R	I				S		S	S	S							S		S	R
VGC-104	Enterococcus faecalis																	S							S				S		S			S
VGC-105	Escherichia coli	S			R		R	R	S		R	R	S	R	R				S		S	R	S							S		S	R
VGC-105	Enterococcus faecalis																	S							S				S		S			S
VGC-106	Escherichia coli	S			S		S	S	S		S	S		S	S				S		S	S	S							S		S	S
VGC-107	Klebsiella pneumoniae	S			S		S	S	S		S	S		S	S				S		S	S	S							S		S	S
VGC-108	Staphylococcus epidermidis															R		S		R					S			R	R				S	S
VGC-109	Escherichia coli	S			S		S	S	S		S	S		S	R				S		S	R	S							S		S	R
VGC-110	Escherichia coli	S			R		R	R			R	R	S	R	R				S		S	S	S							S		S	S
VGC-110	Klebsiella pneumoniae	S			R		R	S	S		R	R	S	R	R				S		I	S	S							I		S	S
VGC-111	Escherichia coli	S			R		R	R			R	R	S	R	R				S		S	S	S							S		S	S
VGC-111	Klebsiella pneumoniae	S			R		R	S	S		R	R	S	R	R				S		I	S	S							I		S	S
VGC-112	Pantoea spp.	S					S	S	S		I	S		S	S				S		S	S	S							S		S	S
VGC-113	Escherichia coli	S			I		S	S	S		S	S		S	S				S		S	S	S							S		S	S
VGC-114	Escherichia coli	S			S		R	S	S		S	I	S	R	R				S		S	S	S							S		S	S
VGC-115	Enterobacter cloacae complex	S			R		R	S	S		R	S		S	S				S		S	S	S							S		S	S
VGC-116	Pantoea spp.	S					S	S	S		I	S		S	S				S		S	S	S							S		S	S
VGC-117	Pseudomonas aeruginosa	S						S	S			S			S							S	S							S
VGC-118	Fusobacterium periodonticum				S											S					S					S			S	S
VGC-119	Escherichia coli	S			R		R	R	S		I	R	S	R	S				S		S	S	S							I		S	R
VGC-120	Escherichia coli	S			R		I	S	S		S	S		S	S				S		S	S	S							S		S	S
VGC-121	Klebsiella pneumoniae	S			R		R	R	R		R	R	S	R	R		S		R		R	S	R							R		S	R
VGC-122	Klebsiella pneumoniae	S			R		R	R	R		R	R	S	R	R		S		R		R	S	R							R		S	R
VGC-123	Enterobacter cloacae complex	S			R		R	S	S		R	S		S	S				S		I	S	S							S		S	S
VGC-124	Enterobacter cloacae complex	S			R		R	S	S		R	S		S	S				S		I	S	S							S		S	S
VGC-125	Klebsiella pneumoniae	S			S		S	S	S		S	S		S	S				S		S	S	S							S		S	S
VGC-126	Klebsiella pneumoniae	S			R		R	R	R		R	R	S	R	R				I		R	S	S							R		S	R
VGC-127	Escherichia coli	S			R		S	S	S		S	S		S	R				S		S	R	S							S		S	S
VGC-128	Escherichia coli	S			R		S	S	S		S	S		S	R				S		S	R	S							S		S	S
VGC-129	Escherichia coli	S			I		S	S	S		S	S		S	R				S		S	R	S							S		S	S
VGC-130	Escherichia coli	S			I		S	S	S		S	S		S	R				S		S	R	S							S		S	S
VGC-131	Escherichia coli	S			R		R	S	S		R	R	S	R	R				S		I	S	S							S		S	R
VGC-132	Enterobacter cloacae complex	S			R		R	S	S		R	S		S	S				S		I	S	S							S		S	S
VGC-133	Enterobacter cloacae complex	S			R		R	S	S		R	S		S	S				S		I	S	S							S		S	S
VGC-134	Klebsiella pneumoniae	S			R		R	R	R		R	R	S	R	R				I		R	S	S							R		S	R
VGC-135	Escherichia coli	S			I		S	S	S		S	S		S	S				S		S	S	S							S		S	R
VGC-136	Pseudomonas aeruginosa	S						S	S			S			S							S	S							S
VGC-137	Staphylococcus capitis															R		S		R					S			R	R		S		S	S
VGC-137	Klebsiella pneumoniae	S			R		R	R	R		S	R	S	R	R				S		S	S	S							R		S	R
VGC-138	Klebsiella pneumoniae	R			R		R	R	R		R	R	S	R	R		S		R		I	R	R							R			S
VGC-139	Ralstonia mannitolilytica	R						S				S		S	S							R	I							S		S	S
VGC-140	Escherichia coli	S			I		S	S	S		S	S		S	S				S		S	S	S							S		S	R
VGC-141	Pseudomonas aeruginosa	S						S	S			S			S							S	S							S
VGC-142	Klebsiella pneumoniae	S			R		R	S	S		R	S		S	S				S		I	I	S							S		S	R
VGC-143	Aerococcus viridans													S		R				R					S				I					S
VGC-144	Klebsiella pneumoniae	S			R		R	R	R		R	R	S	R	R				I		R	S	S							R		S	S
VGC-145	Bacillus cereus group														S	S						R							R				S	S
VGC-146	Acinetobacter nosocomialis				S			S	S			S		S	S							S	S							S		S	S
VGC-147	Escherichia coli	S			S		S	S	S		S	S		S	S				S		S	S	S							S		S	S
VGC-148	Klebsiella pneumoniae	R			R		R	R	R		R	R	S	R	R		R		R		R	R	R							R		S	R
VGC-149	Klebsiella pneumoniae	R			R		R	R	R		R	R	S	R	R		R		R		R	R	R							R		S	R
VGC-150	Klebsiella pneumoniae	R			R		R	R	R		R	R	S	R	R		R		R		R	R	R							R		S	R
VGC-151	Staphylococcus not aureus															R		S		R					S			S	R		S		R	S
VGC-152	Salmonella Group D1 ( Salmonella non-typhi)				S			S	S			S		S	S				S		S		S							S		S	S
VGC-153	Staphylococcus epidermidis															S		S		R					S			R	R		S		R	S
VGC-155	Enterococcus faecalis																	I							S				S		S			S
VGC-156	Escherichia coli	S			S		R	R	S		S	S	S	R	S				S		S	R	S							S		S	S
VGC-157	Escherichia coli	S			S		R	R	S		S	S	S	R	S				S		S	R	S							S		S	S
VGC-159	Staphylococcus not aureus															S		S		S					S			S	R		S		S	S
VGC-160	Klebsiella pneumoniae	S			S		S	S	S		S	S		S	S				S		S	S	S							S		S	S
VGC-161	Klebsiella pneumoniae	S			S		S	S	S		S	S		S	S				S		S	S	S							S		S	S
VGC-162	Acinetobacter baumannii				S			S	S			S		S	S							S	S							S		S	R
VGC-163	Staphylococcus epidermidis															S		S		S					S			R	R		S		R	S
VGC-164	Ralstonia mannitolilytica	R						S				S		S	S							R	S							S		S	S
VGC-168	Staphylococcus not aureus															S		S		S					S			R	R		S		S	S
VGC-169	Staphylococcus epidermidis															S		S		S					S			R	R		S		R	S
VGC-170	Klebsiella pneumoniae	S			S		S	S	S		S	S		S	S				S		S	S	S							S		S	S
VGC-171	Staphylococcus epidermidis															S		S		R					S			R	R		S		S	S
VGC-172	Enterobacter cloacae complex	S			R		R	S	S		R	S		S	S				S		S	S	S							S		S	S
VGC-175	Proteus vulgaris	S			S		R	S	S		S	S		S	S				S		S	S	R							S		R	S
VGC-175	Enterococcus faecalis																	S							S				S		S			S
VGC-176	Escherichia coli	S			S		S	S	S		I	S		S	R				S		S	S	S							S		S	S
VGC-177	Escherichia coli	S			S		S	S	S		I	S		S	R				S		S	S	S							S		S	S
VGC-178	Escherichia coli	S			S		S	S	S		I	S		S	R				S		S	S	S							S		S	S
VGC-179	Klebsiella pneumoniae	S			R		R	R	S		S	R	S	R	R				S		S	S	S							S		S	R
VGC-180	Escherichia coli	S			I		S	S	S		S	S		S	S				S		S	S	S							S		S	R
VGC-181	Escherichia coli	S			R		S	S	S		S	S		S	S				S		S	R	S							S		S	R
VGC-182	Escherichia coli	S			R		S	S	S		S	S		S	S				S		S	R	S							S		S	R
VGC-183	Pseudomonas aeruginosa	S						S	S			S			S							S	S							S
VGC-184	Pseudomonas aeruginosa	S						I	R			R	R		S							S	S							R
VGC-185	Enterobacter cloacae complex	S			R		R	S	S		R	S		S	S				S		I	S	S							S		S	S
VGC-186	Proteus vulgaris	S			S		R	S	S		S	S		S	S				S		S	S	R							S		R	S
VGC-186	Enterococcus faecalis																	S							S				S		S			S
VGC-187	Staphylococcus epidermidis															S		S		R					S			R	R		S		R	S
VGC-188	Pseudomonas aeruginosa	S						I	R			R	R		S							S	S							R
VGC-189	Staphylococcus epidermidis															R		S		R					S			R	R		S		R	S
VGC-190	Staphylococcus aureus															R		S		R					S			S	R		S		S	S
VGC-191	Staphylococcus not aureus															R		S		R					S			R	R		S		S	S
VGC-192	Klebsiella aerogenes	S			R		R	S	S		R	R	S	R	R				S		R	S	S							R		I	S
VGC-192	Acinetobacter baumannii				S			S	S			S		S	S							S	S							S		S	S
VGC-193	Staphylococcus not aureus															R		S		R					S			R	R		S		S	S
VGC-194	Enterococcus faecalis																	S							S				S		S			S
VGC-195	Klebsiella pneumoniae	S			S		S	S	S		S	S		S	S				S		S	S	S							S		S	S
VGC-196	Enterococcus faecalis																	S							S				S		S			S
VGC-197	Klebsiella pneumoniae	S			R		R	R	R		R	R	S	R	R				R		R	S	I							R		S	S
VGC-198	Klebsiella pneumoniae	S			R		R	R	R		R	R	S	R	R				R		R	S	I							R		S	S
VGC-199	Klebsiella pneumoniae	S			R		R	R	R		R	R	S	R	R				R		R	S	I							R		S	S
VGC-200	Klebsiella pneumoniae	S			S		S	S	S		S	S		S	S				S		S	S	S							S		S	S
VGC-201	Enterococcus faecalis																	S							S				S		S			S
VGC-202	Klebsiella pneumoniae	S			R		S	S	S		S	S		S	S				S		S	S	S							S		S	S
VGC-203	Staphylococcus aureus															R		S		R					S			R	R		S		S	S
VGC-204	Klebsiella pneumoniae	S			R		S	S	S		S	S		S	S				S		S	S	S							S		S	S
VGC-205	Staphylococcus epidermidis															S		S		R					S			R	R		S		R	S
VGC-206	Staphylococcus not aureus															R		S		R					S			S	S		S		S	S
VGC-207	Ralstonia mannitolilytica	R						S				S		S	S							R	I							S		S	S
VGC-208	Escherichia coli	S			R		R	R	S		R	R	S	R	R				S		I	S	S							R		S	R
VGC-209	Escherichia coli	S			R		R	R	S		R	R	S	R	R				S		I	S	S							R		S	R
VGC-210	Klebsiella pneumoniae	S			R		R	R	R		R	R	S	R	R				R		R	S	I							R		S	S
VGC-212	Staphylococcus not aureus															S		S		R					S			S	R		S		S	S
VGC-213	Staphylococcus not aureus															S		S		S					S			S	S		S		S	S
VGC-214	Staphylococcus not aureus															S		S		S					S			S	R		S		S	S
VGC-215	Klebsiella pneumoniae	S			I		R		S		S	R	S	R	R				S		S	S	S							S		S	R
VGC-216	Escherichia coli	S			R		S	S	S		S	S		S	R				S		S	S	S							S		S	R
VGC-217	Escherichia coli	S			R		R	R	S		S	I	S	R	R				S		S	R	S							S		S	R
VGC-218	Corynebacterium sp.														S	S						S							S				S	S
VGC-219	Klebsiella pneumoniae	S			S		S	S	S		S	S		S	S				S		S	S	S							S		S	S
VGC-220	Escherichia coli	S			R		S	S	S		S	S		S	R				S		S	S	S							S		S	R
VGC-221	Escherichia coli	S			R		S	S	S		S	S		S	R				S		S	S	S							S		S	R
VGC-222	Staphylococcus epidermidis															R		S		R					S			R	R		S		S	S
VGC-223	Staphylococcus not aureus															S		S		R					S			R	R		S		S	S
VGC-224	Staphylococcus not aureus															R		S		R					S			R	R		S		S	S
VGC-225	Staphylococcus epidermidis															S		S		S					S			R	R		S		S	S
VGC-226	Kytococcus sedentarius															S				S									R					S
VGC-227	Staphylococcus not aureus															S		S		S					S			R	R		S		S	S
VGC-228	Campylobacter coli														R					S
VGC-229	Unidentified Gram positive bacillus														I	S						S							R				S	S
VGC-230	Staphylococcus not aureus															S		S		S					S			R	R		S		S	S
VGC-231	Acinetobacter nosocomialis				S			S	S			S		S	S							S	S							S		S	S
VGC-232	Ralstonia mannitolilytica	R						S				S		S	S							R	R							S		S	S
VGC-233	Staphylococcus aureus															R		S		R					S			S	R		S		S	S
VGC-234	Clostridium sp.				S											S					S					S			S	S
VGC-235	Enterococcus faecium																								S				S		S			S
VGC-236	Klebsiella pneumoniae	S			S		S	S	S		S	S		S	S				S		S	S	S							S		S	S
VGC-237	Escherichia coli	S			S		S	S	S		S	S		S	R				S		S	S	S							S		S	R
VGC-238	Ralstonia mannitolilytica	R						S				S		S	S							R	R							S		S	S
VGC-239	Staphylococcus aureus															R		S		R					S			S	R		S		S	S
VGC-240	Proteus mirabilis	S			R		S	S	S		S	S		S	S				S		S	S	I							S		R	R
VGC-241	Klebsiella pneumoniae	S			S		S	S	S		S	S		S	S				S		S	S	S							S		S	S
VGC-242	Staphylococcus aureus															R		S		R					S			S	R		S		S	S
VGC-243	Streptococcus salivarius group													S		S				S					S				S					S
VGC-244	Escherichia coli	S			I		S	S	S		S	S		S	R				S		S	R	S							S		S	R
VGC-245	Escherichia coli	S			S		R	S	S		S	I	S	R	R				S		S	S	S							S		S	S
VGC-247	Proteus mirabilis	S			R		S	S	S		S	S		S	S				S		S	S	I							S		R	R
VGC-248	Pseudomonas aeruginosa	S						S	S			S			S							S	S							S
VGC-249	Pseudomonas aeruginosa	S						S	S			S			S							S	S							S
VGC-250	Staphylococcus not aureus															S		S		S					S			R	R		S		S	S
VGC-251	Staphylococcus aureus															R		S		R					S			R	R		S		S	S
VGC-252	Staphylococcus aureus															S		S		R					S			R	R		S		S	S
VGC-253	Staphylococcus not aureus															S		S		S					S			R	R		S		S	S
VGC-254	Acinetobacter radioresistens	S			S			S				S		S	S							S	S							S		S	S
VGC-255	Acinetobacter baumannii				S			S	S			S		S	S							S	S							S		S	S
VGC-256	Citrobacter koseri	S					S	S	S		S	S		S	S				S		S	S	S							S		S	S
VGC-257	Citrobacter koseri	S					S	S	S		S	S		S	S				S		S	S	S							S		S	S
VGC-258	Klebsiella pneumoniae	R			R		R	R	R		R	R	S	R	R		S		R		R	R	R							R		S	R
VGC-259	Klebsiella pneumoniae	S			S		S	S	S		S	S		S	S				S		S	S	S							S		S	S
VGC-260	Acinetobacter radioresistens	S			S			S				S		S	S							S	S							S		S	S
VGC-261	Escherichia coli	S			I		R	S	S		S	S	S	R	S				S		S	R	S							S		S	S
VGC-261	Enterococcus faecalis																	I							S				S		S			S
VGC-262	Escherichia coli	S			I		R	S	S		S	S	S	R	S				S		S	R	S							S		S	S
VGC-262	Enterococcus faecalis																	I							S				S		S			S
VGC-263	Stenotrophomonas maltophilia											R												S									S
VGC-264	Escherichia coli	S			R		S	S	S		S	S		S	S				S		S	S	S							S		S	R
VGC-265	Escherichia coli	S			R		S	S	S		S	S		S	S				S		S	S	S							S		S	R
VGC-266	Klebsiella pneumoniae	R			R		R	R	R		R	R	S	R	R		S		R		R	R	R							R		S	R
VGC-268	Enterobacter cloacae complex	S			R		R	S	S		R	S		S	S				S		S	S	S							S		S	S
VGC-269	Staphylococcus aureus															S		S		R					S			R	R		S		S	S
VGC-270	Staphylococcus aureus															S		S		R					S			R	R		S		S	S
VGC-271	Klebsiella pneumoniae	S			R		R	R	R		R	R	S	R	R				R		R	S	I							R		S	S
VGC-272	Stenotrophomonas maltophilia											S												S									S
VGC-273	Ralstonia mannitolilytica	R						S				S		S	S							R	R							S		S	S
VGC-274	Ralstonia mannitolilytica	R						S				S		S	S							R	R							S		S	S
VGC-275	Enterococcus faecalis																	S							S				S		S			S
VGC-276	Acinetobacter baumannii				S			S	S			S		S	S							S	S							S		S	S
VGC-278	Stenotrophomonas maltophilia											S												S									S
VGC-279	Stenotrophomonas maltophilia											S												S									S
VGC-280	Escherichia coli	S			R		S	S	S		S	S		S	S				S		S	S	S							S		S	R
VGC-281	Escherichia coli	S			R		S	S	S		S	S		S	S				S		S	S	S							S		S	R
VGC-282	Escherichia coli	S			R		I	S	S		S	S		S	S				S		S	S	S							S		S	S
VGC-283	Escherichia coli	S			R		S	S	S		S	S		S	S				S		S	S	S							S		S	R
VGC-284	Staphylococcus not aureus															R		S		R					S			R	R		S		S	S
VGC-285	Staphylococcus not aureus															S		S		S					S			R	R		S		S	S
VGC-286	Enterobacter cloacae complex	S			R		R	S	S		R	S		S	S				S		S	S	S							S		S	S
VGC-286	Pseudomonas aeruginosa	S						S	S			S			S							S	S							S
VGC-287	Enterobacter cloacae complex	S			R		R	S	S		R	S		S	S				S		S	S	S							S		S	S
VGC-287	Pseudomonas aeruginosa	S						S	S			S			S							S	S							S
VGC-288	Streptococcus mitis group													S		R									S				S					S
VGC-289	Pseudomonas putida	S						I				R		R	I							S	R							R			R
VGC-290	Klebsiella pneumoniae	S			S		S	S	S		S	S		S	S				S		S	S	S							S		S	S
VGC-291	Staphylococcus epidermidis															S		S		R					S			R	R		S		R	S
VGC-292	Salmonella Group D1 ( Salmonella non-typhi)				S			S	S			S		S	S				S		S		S							S		S	S
VGC-293	Enterococcus faecalis																	I							S				S		S			S
VGC-294	Klebsiella pneumoniae	S			S		S	S	S		S	S		S	S				S		S	S	S							S		S	S
VGC-295	Serratia marcescens	S			R		R	R	R		R	R	R	R	R				R		R	R	R							R			S
VGC-296	Klebsiella pneumoniae	S			S		S	S	S		S	S		S	S				S		S	S	S							S		S	S
VGC-298	Escherichia coli	S			R		R	S	S		I	S	S	R	R				S		S	S	S							S		S	S
VGC-299	Staphylococcus not aureus															R				R					S			R	R				S	S
VGC-299	Escherichia coli	S			R		R	S	S		I	S	S	R	R				S		S	S	S							S		S	S
VGC-300	Escherichia coli	S			R		R	S	S		I	S	S	R	R				S		S	S	S							S		S	S
VGC-301	Escherichia coli	S			R		R	S	S		I	I	S	R	S				S		S	S	S							S		S	R
VGC-302	Klebsiella pneumoniae	S			R		R	R	R		R	R	S	R	R				R		R	S	I							R		S	R
VGC-303	Klebsiella aerogenes	S			R		R	S	S		R	R	S	R	S				S		R	S	S							R		S	S
VGC-303	Enterococcus faecalis																	I							S				S		S			S
VGC-303	Enterococcus avium																								S				S		S			S
VGC-304	Klebsiella aerogenes	S			R		R	S	S		R	R	S	R	S				S		R	S	S							R		S	S
VGC-304	Escherichia hermannii	S			S		S	S	S		S	S		S	S				S		S	S	S							S		S	S
VGC-304	Enterococcus faecalis																	I							S				S		S			S
VGC-308	Staphylococcus aureus															S		S		R					S			S	R		S		S	S
VGC-309	Staphylococcus aureus															R		S		R					S			R	R		S		S	S
VGC-310	Escherichia coli	S			S		S	S	S		S	S		S	S				S		S	S	S							S		S	S
VGC-311	Escherichia coli	S			S		S	S	S		S	S		S	R				S		S	R	S							S		S	R
VGC-312	Serratia marcescens	S			R		R	R	R		R	R	R	R	R				R		R	R	R							R			S
VGC-313	Staphylococcus aureus															R		S		R					S			R	R		S		S	S
VGC-314	Streptococcus anginosus													S		S				S					S				S					S
VGC-315	Staphylococcus aureus															S		S		S					S			S	S		S		S	S
VGC-316	Staphylococcus aureus															S		S		S					S			S	S		S		S	S
VGC-317	Staphylococcus aureus															S		S		S					S			S	S		S		S	S
VGC-318	Staphylococcus aureus															S		S		S					S			S	S		S		S	S
VGC-319	Escherichia coli	S			S		S	S	S		S	S		S	S				S		S	S	S							S		S	S
VGC-319	Aeromonas caviae	S						S			R	S		S	S							S	S							S			S
VGC-320	Escherichia coli	S			S		S	S	S		S	S		S	S				S		S	S	S							S		S	S
VGC-320	Aeromonas caviae	S						S			R	S		S	S							S	S							S			S
VGC-321	Escherichia coli	S			S		S	S	S		S	S		S	R				S		S	R	S							S		S	R
VGC-322	Klebsiella aerogenes	S			R		R	S	S		R	R	S	R	S				S		R	S	S							R		S	S
VGC-322	Enterococcus faecalis																	I							S				S		S			S
VGC-323	Klebsiella pneumoniae	S			S		S	S	S		S	S		S	S				S		S	S	S							S		S	S
VGC-324	Escherichia coli	S			S		S	S	S		S	S		S	S				S		S	S	S							S		S	S
VGC-325	Staphylococcus aureus															S		S		S					S			S	S		S		S	S
VGC-326	Staphylococcus aureus															S		S		S					S			S	S		S		S	S
VGC-327	Escherichia coli	S			R		S	S	S		S	S		S	S				S		S	R	S							S		S	S
VGC-328	Staphylococcus aureus															S		S		S					S			S	S		S		S	S
VGC-329	Klebsiella pneumoniae	S			S		S	S	S		S	S		S	S				S		S	S	S							S		S	R
VGC-329	Enterococcus faecalis																	I							S				S		S			S
VGC-330	Group B streptococcus (S. agalactiae)															S				S					S				S					S
VGC-331	Group B streptococcus (S. agalactiae)															S				S					S				S					S
VGC-332	Staphylococcus aureus															S		S		S					S			R	R		S		S	S
VGC-333	Staphylococcus aureus															S		S		S					S			S	S		S		S	S
VGC-334	Escherichia coli	S			R		S	S	S		S	S		S	S				S		S	S	S							S		S	R
VGC-335	Staphylococcus aureus															S		S		S					S			S	S		S		S	S
VGC-336	Staphylococcus aureus															S		S		S					S			S	S		S		S	S
VGC-337	Pseudomonas aeruginosa	S						S	S			S			S							S	S							S
VGC-338	Candida parapsilosis
VGC-339	Staphylococcus aureus															S		S		S					S			R	R		S		S	S
VGC-340	Staphylococcus aureus															S		S		S					S			R	R		S		S	S
VGC-341	Escherichia coli	S			I		S	S	S		S	S		S	S				S		S	S	S							S		S	S
VGC-342	Staphylococcus not aureus															R		S		R					S			R	R		S		R	S
VGC-343	Staphylococcus aureus															S		S		R					S			R	R		S		S	S
VGC-344	Staphylococcus aureus															S		S		R					S			R	R		S		S	S
VGC-345	Escherichia coli	S			S		S	S	S		S	S		S	S				S		S	S	S							S		S	S
VGC-346	Actinomyces odontolyticus				I											R					S					R			R
VGC-348	Staphylococcus aureus															S		S		S					S			S	S		S		S	S
VGC-349	Klebsiella pneumoniae	S			S		S	S	S		S	S		S	R				S		S	S	S							S		S	R
VGC-350	Klebsiella pneumoniae	S			S		S	S	S		S	S		S	R				S		S	S	S							S		S	R
VGC-351	Serratia marcescens	S			R		R	S	S		R	S		S	S				S		S	S	S							S		S	S
VGC-352	Serratia marcescens	S			R		R	S	S		R	S		S	S				S		S	S	S							S		S	S
VGC-353	Staphylococcus aureus															S		S		R					S			R	R		S		S	S
VGC-354	Enterococcus faecium																								S				R		S			S
VGC-355	Actinomyces odontolyticus				I											R					S					R			R	I
VGC-356	Staphylococcus aureus															S		S		R					S			R	R		S		S	S
VGC-357	Bacteroides thetaiotaomicron				S											R					I					S			R	S
VGC-358	Staphylococcus aureus															S		S		S					S			R	R		S		S	S
VGC-359	Staphylococcus aureus															S		S		S					S			R	R		S		S	S
VGC-360	Staphylococcus not aureus															R		S		R					S			R	R		S		S	S
VGC-361	Actinomyces radingae				S											S					S					R			S	S
VGC-362	Escherichia coli	S			I		S	S	S		S	S		S	R				S		S	R	S							S		S	R
VGC-363	Escherichia coli	S			S		S	S	S		S	S		S	R				S		S	S	S							S		S	S
VGC-364	Group B streptococcus (S. agalactiae)															S				S					S				S					S
VGC-365	Group B streptococcus (S. agalactiae)															S				S					S				S					S
VGC-366	Klebsiella pneumoniae	S			R		R	S	R		R	R		R	S				S		I	I	S							R		S	R
VGC-366	Pseudomonas aeruginosa	S						S	I			S			S							S	S							S
VGC-367	Klebsiella pneumoniae	S			R		R	S	R		R	R		R	S				S		I	I	S							R		S	R
VGC-368	Staphylococcus epidermidis										S					R				R					S				R		S		S	S
VGC-369	Streptococcus sanguinis													S		S				S					S				S					S
VGC-370	Enterococcus faecalis																	I							S				S		S			S
VGC-371	Staphylococcus aureus															S		S		S					S			S	S		S		S	S
VGC-372	Staphylococcus aureus															S		S		S					S			R	R		S		S	S
VGC-373	Streptococcus salivarius group													S		R				R					S				S					S
VGC-374	Escherichia coli	S			S		S	S	S		S	S		S	R				S		S	S	S							S		S	S
VGC-375	Klebsiella pneumoniae	S			S		S	S	S		S	S		S	S				S		S	S	S							S		S	S
VGC-376	Klebsiella pneumoniae	S			S		S	S	S		S	S		S	S				S		S	S	S							S		S	S
VGC-377	Enterobacter cloacae complex	S			R		R	S	S		R	S		S	S				S		I	S	S							S		S	S
VGC-378	Enterobacter cloacae complex	S			R		R	S	S		R	S		S	S				S		I	S	S							S		S	S
VGC-379	Escherichia coli	S			I		S	S	S		S	S		S	S				S		S	S	S							S		S	R
VGC-380	Escherichia coli	S			I		S	S	S		S	S		S	S				S		S	S	S							S		S	R
VGC-381	Citrobacter freundii complex	S					R	S	S		R	S		S	R				S		S	R	S							S		S	R
VGC-381	Klebsiella pneumoniae	S			S		S	S	S		S	S		S	S				S		S	S	S							S		S	S
VGC-382	Group B streptococcus (S. agalactiae)															R				R					S				S					S
VGC-386	Serratia marcescens	S			R		R	S	S		R	S		S	S				S		S	S	S							S		S	S
VGC-387	Acinetobacter nosocomialis				S			S	S			S		S	S							S	S							S		S	S
VGC-388	Acinetobacter nosocomialis				S			S	S			S		S	S							S	S							S		S	S
VGC-388	Enterococcus faecium																								S				R		R			R
VGC-389	Staphylococcus aureus															S		S		S					S			S	R		S		S	S
VGC-390	Klebsiella pneumoniae	S			S		S	S	S		S	S		S	S				S		S	S	S							S		S	S
VGC-391	Escherichia coli	S			S		S	S	S		S	S		S	R				S		S	R	S							S		S	S
VGC-392	Klebsiella pneumoniae	S			R		R	R	S		R	R		R	R				R		R	S	S							R		S	R
VGC-392	Klebsiella oxytoca	S			R		R	S	R		I	S		R	S				S		S	S	S							R			S
VGC-393	Klebsiella pneumoniae	S			R		R	R	S		R	R		R	R				R		R	S	S							R		S	R
VGC-393	Klebsiella oxytoca	S			R		R	S	R		I	S		R	S				S		S	S	S							R			S
VGC-394	Enterobacter cloacae complex	S			R		R	S	S		R	I		R	S				S		R	S	S							S		S	S
VGC-396	Serratia marcescens	S			R		R	S	S		R	S		S	S				S		S	S	S							S		S	S
VGC-397	Escherichia coli	S			S		S	S	S		S	S		S	R				S		S	R	S							S		S	S
VGC-398	Enterococcus faecium																	R							S				R		R			R
VGC-399	Serratia marcescens	S			R		R	S	S		R	S		S	S				S		S	S	S							S		S	S
VGC-400	Staphylococcus not aureus															R		S		R					S			R	R		S		S	S
VGC-401	Serratia marcescens	S			R		R	S	S		R	S		I	R				S		S	S	S							S		S	S
VGC-402	Escherichia coli	S			S		S	S	S		S	S		S	R				S		S	R	S							S		S	S
VGC-403	Staphylococcus aureus															S		S		S					S			S	R		S		S	S
VGC-404	Staphylococcus epidermidis															S				S					S			R	R		S		R	S
VGC-405	Enterobacter cloacae complex	S			R		R	S	S		R	S		S	S				S		S	S	S							S		S	S
VGC-406	Staphylococcus aureus															R		S		R					S			R	R		S		S	S
VGC-407	Staphylococcus aureus															R		S		R					S			R	R		S		S	S
VGC-408	Streptococcus anginosus													S		S				S					S				S					S
VGC-409	Staphylococcus aureus															S		S		S					S			S	R		S		S	S
VGC-410	Staphylococcus not aureus															S		S		S					S			R	R		S		R	S
VGC-411	Klebsiella pneumoniae	S			S		S	S	S		S	S		S	S				S		S	S	S							S		S	S
VGC-411	Acinetobacter pittii				S			S	S			S		S	S							S	S							S		S	S
VGC-412	Klebsiella pneumoniae	S			S		S	S	S		S	S		S	S				S		S	S	S							S		S	S
VGC-412	Acinetobacter pittii				S			S	S			S		S	S							S	S							S		S	S
VGC-413	Staphylococcus aureus															R		S		R					S			R	R		S		S	S
VGC-414	Staphylococcus not aureus															S		S		S					S			R	R		S		S	S
VGC-415	Escherichia coli	S			I		S	S	S		S	S		S	S				S		S	S	S							S		S	R
VGC-417	Enterococcus faecium																								S				R		S			S
VGC-418	Staphylococcus not aureus															R		S		R					S			R	R				S	S
VGC-419	Klebsiella pneumoniae	S			S		S	S	S		S	S		S	S				S		S	S	S							S		S	S
VGC-420	Klebsiella pneumoniae	S			S		S	S	S		S	S		S	S				S		S	S	S							S		S	S
VGC-421	Escherichia coli	S			S		S	S	S		S	S		S	S				S		S	R	S							S		S	R
VGC-422	Escherichia coli	S			S		R	R	S		S	R		R	R				S		S	S	S							S		S	R
VGC-424	Proteus mirabilis	S			R		R	S	S		R	S		S	R				S		I	R	R							S		R	R
VGC-425	Staphylococcus not aureus															R		S		R					S			R	R		S		S	S
VGC-426	Enterobacter cloacae complex	S			R		R	S	I		R	R	S	R	R				I		R	S	S							R			R
VGC-427	Staphylococcus not aureus															S		S		S					S			R	R		S		S	S
VGC-428	Staphylococcus epidermidis															R		S		S					S			S	R		S		S	S
VGC-429	Klebsiella pneumoniae	S			I		S	S	S		I	S		S	R				S		S	S	S							S		I	S
VGC-430	Bacteroides fragilis				S											S					S					I			R	S
VGC-431	Pseudomonas aeruginosa	S						S	S			S			S							S	S							S
VGC-432	Klebsiella pneumoniae	S			S		S	S	S		S	S		S	S				S		S	S	S							S		S	S
VGC-433	Escherichia coli	S			R		R	S	S		R	R	S	R	I				S		S	S	S							S		S	R
VGC-434	Klebsiella pneumoniae	S			R		R	S	S		R	S		S	S				S		S	I	S							S		S	R
VGC-435	Escherichia coli	S			S		S	S	S		S	S		S	S				S		S	S	S							S		S	R
VGC-436	Staphylococcus capitis															S		S		S					S			S	R		S		S	S
VGC-437	Burkholderia cepacia complex											S												S									S
VGC-438	Bacillus sp.														S	I						S							S				S	S
VGC-439	Klebsiella pneumoniae	S			R		R	S	S		S	S		S	S				S		S	S	S							R		S	S
VGC-440	Streptococcus mitis group													S		S									S				S					S
VGC-441	Escherichia coli	S			S		S	S	S		S	S		S	S				S		S	S	S							S		S	S
VGC-442	Pseudomonas aeruginosa	S						S	S			S			S							S	S							S
VGC-443	Pseudomonas aeruginosa	S						S	S			S			S							S	S							S
VGC-444	Enterococcus faecalis																	I							S				S		S			S
VGC-445	Staphylococcus capitis															S		S		S					S			S	R		S		S	S
VGC-446	Klebsiella pneumoniae	S			S		S	S	S		S	S		S	S				S		S	S	S							S		S	S
VGC-447	Bacillus cereus group														S	S						S							R				S	S
VGC-448	Enterobacter cloacae complex	S			R		R		S		R	R	S	R	R				S		S	S	S							S		S	R
VGC-450	Pseudomonas aeruginosa	S						S	S			S			S							S	S							S
VGC-451	Burkholderia cepacia complex											S												S									S
VGC-452	Burkholderia cepacia complex											S												S									S
VGC-453	Acinetobacter nosocomialis				S			S	S			S		S	S							S	S							S		S	S
VGC-454	Klebsiella pneumoniae	S			R		R	S	S		R	R	S	R	S				S		S	R	S							S		S	S
VGC-454	Enterococcus faecalis																	S							S				S		S			S
VGC-455	Vibrio cholerae non-O1 non-O139	S			S			S			S	S			S							S	I							S			S
VGC-456	Vibrio cholerae non-O1 non-O139	S			S			S			S	S			S							S	I							S			S
VGC-457	Klebsiella pneumoniae	S			S		S	S	S		S	S		S	S				S		S	S	S							S		S	S
VGC-458	Streptococcus anginosus													S		S				S					S				S					S
Note
	Samples identified as polymicrobial infections through MALDI-TOF MS

## Sheet: TableS2
Table S2: Sequencing statistics of 15-hr run
Sample ID	format	type	num_seqs	sum_len	min_len	avg_len	max_len
VGC-001	FASTQ	DNA	408000	512069123	99	1255.1	39888
VGC-002	FASTQ	DNA	316000	388473771	99	1229.3	33972
VGC-003	FASTQ	DNA	136000	115882367	82	852.1	25221
VGC-004	FASTQ	DNA	356000	463571646	94	1302.2	33657
VGC-005	FASTQ	DNA	236000	254799647	102	1079.7	21311
VGC-006	FASTQ	DNA	264000	281429188	106	1066	12851
VGC-007	FASTQ	DNA	344000	442960557	100	1287.7	26668
VGC-008	FASTQ	DNA	328000	374774714	96	1142.6	35317
VGC-009	FASTQ	DNA	436000	363495121	84	833.7	26153
VGC-010	FASTQ	DNA	316000	311199928	96	984.8	32620
VGC-011	FASTQ	DNA	264000	389604955	83	1475.8	49644
VGC-012	FASTQ	DNA	144000	138968718	112	965.1	25210
VGC-013	FASTQ	DNA	340000	448453874	113	1319	27043
VGC-014	FASTQ	DNA	200000	231350361	94	1156.8	26968
VGC-015	FASTQ	DNA	216000	333222661	104	1542.7	25691
VGC-016	FASTQ	DNA	160000	250305440	104	1564.4	36138
VGC-017	FASTQ	DNA	296000	358683565	98	1211.8	22584
VGC-018	FASTQ	DNA	336000	320540583	98	954	21069
VGC-019	FASTQ	DNA	332000	387209757	83	1166.3	19919
VGC-020	FASTQ	DNA	352000	389156628	101	1105.6	23067
VGC-021	FASTQ	DNA	292000	417893290	82	1431.1	31144
VGC-022	FASTQ	DNA	280000	298609913	98	1066.5	34569
VGC-023	FASTQ	DNA	196000	224406328	87	1144.9	18202
VGC-024	FASTQ	DNA	480000	385460351	78	803	10318
VGC-025	FASTQ	DNA	312000	350777746	94	1124.3	25771
VGC-026	FASTQ	DNA	408000	287506542	93	704.7	22219
VGC-027	FASTQ	DNA	404000	529901936	98	1311.6	23198
VGC-028	FASTQ	DNA	328000	356139617	95	1085.8	26231
VGC-029	FASTQ	DNA	12000	15246174	77	1270.5	8356
VGC-030	FASTQ	DNA	560000	623162342	97	1112.8	28343
VGC-031	FASTQ	DNA	272000	229581244	87	844	38019
VGC-032	FASTQ	DNA	180000	223908382	97	1243.9	26244
VGC-033	FASTQ	DNA	268000	334655545	103	1248.7	22043
VGC-034	FASTQ	DNA	200000	239050968	95	1195.3	31590
VGC-035	FASTQ	DNA	472000	566121273	92	1199.4	27971
VGC-037	FASTQ	DNA	428000	464516020	76	1085.3	33015
VGC-038	FASTQ	DNA	248000	313946556	102	1265.9	22638
VGC-039	FASTQ	DNA	120000	154651137	83	1288.8	20078
VGC-040	FASTQ	DNA	408000	307015734	80	752.5	25593
VGC-041	FASTQ	DNA	232000	265413345	103	1144	14971
VGC-042	FASTQ	DNA	508000	620509706	92	1221.5	19572
VGC-043	FASTQ	DNA	472000	498668087	82	1056.5	25557
VGC-044	FASTQ	DNA	304000	326312961	92	1073.4	22397
VGC-045	FASTQ	DNA	240000	264515564	88	1102.1	21996
VGC-046	FASTQ	DNA	472000	453139695	95	960	20776
VGC-047	FASTQ	DNA	404000	446649984	75	1105.6	16992
VGC-048	FASTQ	DNA	344000	473716616	83	1377.1	34357
VGC-049	FASTQ	DNA	308000	450763653	79	1463.5	40994
VGC-050	FASTQ	DNA	300000	396009832	98	1320	29281
VGC-051	FASTQ	DNA	376000	391889529	80	1042.3	33552
VGC-052	FASTQ	DNA	368000	360498814	101	979.6	27847
VGC-053	FASTQ	DNA	388000	420976032	98	1085	27202
VGC-054	FASTQ	DNA	368000	406204686	81	1103.8	45188
VGC-055	FASTQ	DNA	320000	272027816	97	850.1	26745
VGC-056	FASTQ	DNA	400000	379215806	94	948	38941
VGC-057	FASTQ	DNA	224000	222751786	98	994.4	28728
VGC-058	FASTQ	DNA	484000	587200820	92	1213.2	21297
VGC-059	FASTQ	DNA	292000	176257559	99	603.6	24354
VGC-060	FASTQ	DNA	348000	361340991	97	1038.3	19734
VGC-061	FASTQ	DNA	196000	222219706	93	1133.8	19680
VGC-062	FASTQ	DNA	220000	280126849	84	1273.3	24968
VGC-063	FASTQ	DNA	456000	504281024	72	1105.9	39733
VGC-064	FASTQ	DNA	572000	605485750	77	1058.5	29008
VGC-065	FASTQ	DNA	324000	401958613	80	1240.6	15514
VGC-066	FASTQ	DNA	312000	377732794	92	1210.7	13865
VGC-067	FASTQ	DNA	516000	696285809	98	1349.4	24395
VGC-068	FASTQ	DNA	256000	336346788	88	1313.9	33635
VGC-069	FASTQ	DNA	452000	421331801	88	932.2	23289
VGC-070	FASTQ	DNA	424000	593985571	99	1400.9	41690
VGC-071	FASTQ	DNA	560000	735302748	89	1313	29613
VGC-073	FASTQ	DNA	188000	214039966	87	1138.5	30704
VGC-074	FASTQ	DNA	196000	124752803	84	636.5	28419
VGC-075	FASTQ	DNA	328000	171528067	82	523	9128
VGC-076				0
VGC-077	FASTQ	DNA	4000	3303164	98	825.8	9446
VGC-078	FASTQ	DNA	176000	228004524	93	1295.5	37242
VGC-079	FASTQ	DNA	264000	206289795	97	781.4	12340
VGC-080	FASTQ	DNA	204000	174864946	100	857.2	11318
VGC-081	FASTQ	DNA	180000	222544611	90	1236.4	24848
VGC-082	FASTQ	DNA	144000	118579909	98	823.5	28777
VGC-083	FASTQ	DNA	264000	213353408	83	808.2	18892
VGC-084	FASTQ	DNA	128000	130697091	98	1021.1	20042
VGC-085	FASTQ	DNA	232000	237478199	93	1023.6	11707
VGC-086	FASTQ	DNA	284000	308950394	90	1087.9	32475
VGC-087	FASTQ	DNA	212000	189156046	94	892.2	18639
VGC-088	FASTQ	DNA	132000	164261247	96	1244.4	21206
VGC-089	FASTQ	DNA	184000	227406070	90	1235.9	33612
VGC-090	FASTQ	DNA	224000	146756925	98	655.2	7610
VGC-091	FASTQ	DNA	148000	203907239	80	1377.8	21599
VGC-092	FASTQ	DNA	8000	9680003	97	1210	14517
VGC-093	FASTQ	DNA	168000	129024038	79	768	8348
VGC-094	FASTQ	DNA	216000	185859090	84	860.5	8434
VGC-095	FASTQ	DNA	96000	69750378	95	726.6	7088
VGC-096	FASTQ	DNA	108000	87996062	82	814.8	8507
VGC-097	FASTQ	DNA	476000	296884625	74	623.7	6683
VGC-098	FASTQ	DNA	228000	148558006	98	651.6	6118
VGC-099	FASTQ	DNA	160000	151472234	94	946.7	8044
VGC-100	FASTQ	DNA	284000	253099063	90	891.2	8452
VGC-101	FASTQ	DNA	168000	145122679	91	863.8	6360
VGC-102	FASTQ	DNA	144000	95146010	97	660.7	6723
VGC-103	FASTQ	DNA	268000	181508014	92	677.3	17434
VGC-104	FASTQ	DNA	240000	252451311	95	1051.9	15043
VGC-105	FASTQ	DNA	88000	98201753	77	1115.9	8940
VGC-106	FASTQ	DNA	116000	77774899	96	670.5	9233
VGC-107	FASTQ	DNA	356000	219840202	83	617.5	7133
VGC-108	FASTQ	DNA	416000	288873432	93	694.4	17875
VGC-109	FASTQ	DNA	348000	240154880	85	690.1	6304
VGC-110	FASTQ	DNA	292000	197422603	81	676.1	6256
VGC-111	FASTQ	DNA	132000	94388863	84	715.1	6536
VGC-112	FASTQ	DNA	180000	119291465	95	662.7	6550
VGC-113	FASTQ	DNA	372000	236942706	80	636.9	6962
VGC-114	FASTQ	DNA	248000	173700518	90	700.4	8027
VGC-115	FASTQ	DNA	196000	191571063	85	977.4	21767
VGC-116	FASTQ	DNA	368000	225654025	92	613.2	6198
VGC-117	FASTQ	DNA	104000	123799107	83	1190.4	10708
VGC-118	FASTQ	DNA	288000	240557292	92	835.3	6253
VGC-119	FASTQ	DNA	476000	322350526	86	677.2	6216
VGC-120	FASTQ	DNA	112000	99683550	82	890	9351
VGC-121	FASTQ	DNA	244000	356231715	90	1460	141896
VGC-122	FASTQ	DNA	144000	197863775	70	1374.1	11507
VGC-123	FASTQ	DNA	140000	170666487	84	1219	16540
VGC-124	FASTQ	DNA	508000	353675003	85	696.2	7072
VGC-125	FASTQ	DNA	204000	168057667	91	823.8	17128
VGC-126	FASTQ	DNA	212000	225991990	97	1066	20321
VGC-127	FASTQ	DNA	224000	184369434	87	823.1	8665
VGC-128	FASTQ	DNA	76000	83807080	77	1102.7	7667
VGC-129	FASTQ	DNA	208000	308402652	97	1482.7	13135
VGC-130	FASTQ	DNA	176000	126678863	95	719.8	8057
VGC-131	FASTQ	DNA	304000	236112702	75	776.7	16253
VGC-132	FASTQ	DNA	104000	129538266	81	1245.6	24884
VGC-133	FASTQ	DNA	216000	201272533	80	931.8	18145
VGC-134	FASTQ	DNA	280000	198683901	81	709.6	7642
VGC-135	FASTQ	DNA	108000	168234122	79	1557.7	22865
VGC-136	FASTQ	DNA	240000	168437692	76	701.8	9367
VGC-137	FASTQ	DNA	412000	304498960	84	739.1	8875
VGC-138	FASTQ	DNA	236000	170066672	95	720.6	8582
VGC-139	FASTQ	DNA	140000	140711390	75	1005.1	8404
VGC-140	FASTQ	DNA	136000	102174215	96	751.3	9572
VGC-141	FASTQ	DNA	152000	134540265	83	885.1	14920
VGC-142	FASTQ	DNA	160000	134188481	93	838.7	16002
VGC-143	FASTQ	DNA	260000	164123656	95	631.2	14557
VGC-144	FASTQ	DNA	268000	197803944	77	738.1	7105
VGC-145	FASTQ	DNA	236000	228097939	81	966.5	14528
VGC-146	FASTQ	DNA	160000	111790815	97	698.7	7836
VGC-147	FASTQ	DNA	120000	155619356	82	1296.8	15112
VGC-148	FASTQ	DNA	224000	179030160	83	799.2	10163
VGC-149	FASTQ	DNA	244000	185499074	91	760.2	10209
VGC-150	FASTQ	DNA	176000	117118045	90	665.4	7251
VGC-151	FASTQ	DNA	448000	376196360	88	839.7	14721
VGC-152	FASTQ	DNA	452000	303747097	84	672	8497
VGC-153	FASTQ	DNA	432000	305011874	75	706	16079
VGC-154	FASTQ	DNA	196000	178079889	95	908.6	7251
VGC-155	FASTQ	DNA	460000	381013053	80	828.3	10950
VGC-156	FASTQ	DNA	400000	249030720	85	622.6	6059
VGC-157	FASTQ	DNA	152000	113384143	94	745.9	6659
VGC-158	FASTQ	DNA	320000	307012373	79	959.4	11699
VGC-159	FASTQ	DNA	32000	43670399	97	1364.7	8677
VGC-160	FASTQ	DNA	20000	25188682	94	1259.4	15058
VGC-161	FASTQ	DNA	8000	7619292	95	952.4	7020
VGC-162	FASTQ	DNA	340000	223822256	94	658.3	7210
VGC-163	FASTQ	DNA	436000	342382537	86	785.3	10858
VGC-164	FASTQ	DNA	72000	89318469	95	1240.5	18388
VGC-165	FASTQ	DNA	196000	178308717	83	909.7	8752
VGC-166	FASTQ	DNA	260000	205013666	84	788.5	6769
VGC-167	FASTQ	DNA	360000	332596543	79	923.9	15820
VGC-168	FASTQ	DNA	340000	212811108	93	625.9	8272
VGC-169	FASTQ	DNA	384000	273700973	76	712.8	17005
VGC-170	FASTQ	DNA	256000	245461316	82	958.8	11423
VGC-171	FASTQ	DNA	404000	392039651	84	970.4	11109
VGC-172	FASTQ	DNA	576000	371241576	82	644.5	67815
VGC-173	FASTQ	DNA	220000	183219268	94	832.8	6242
VGC-174	FASTQ	DNA	328000	280488861	93	855.1	6219
VGC-175	FASTQ	DNA	48000	54193935	84	1129	7827
VGC-176	FASTQ	DNA	188000	162965292	85	866.8	7247
VGC-177	FASTQ	DNA	120000	136320187	95	1136	8716
VGC-178	FASTQ	DNA	168000	149136342	85	887.7	8688
VGC-179	FASTQ	DNA	516000	349570100	73	677.5	8572
VGC-180	FASTQ	DNA	240000	160919412	98	670.5	7274
VGC-181	FASTQ	DNA	316000	257084016	84	813.6	7769
VGC-182	FASTQ	DNA	360000	254266976	88	706.3	27955
VGC-183	FASTQ	DNA	124000	151659335	85	1223.1	23407
VGC-184	FASTQ	DNA	388000	247873158	81	638.8	9612
VGC-185	FASTQ	DNA	264000	217626179	82	824.3	9885
VGC-186	FASTQ	DNA	168000	214519211	85	1276.9	8040
VGC-187	FASTQ	DNA	388000	239190405	80	616.5	12851
VGC-188	FASTQ	DNA	268000	175701891	81	655.6	18410
VGC-189	FASTQ	DNA	376000	342441851	80	910.7	33272
VGC-190	FASTQ	DNA	384000	326180301	83	849.4	8463
VGC-191	FASTQ	DNA	296000	258272384	81	872.5	19236
VGC-192	FASTQ	DNA	612000	413789597	80	676.1	12606
VGC-193	FASTQ	DNA	428000	364509753	78	851.7	22062
VGC-194	FASTQ	DNA	188000	195515491	83	1040	11971
VGC-195	FASTQ	DNA	420000	271153606	76	645.6	7975
VGC-196	FASTQ	DNA	544000	346841577	83	637.6	8096
VGC-197	FASTQ	DNA	96000	95633348	85	996.2	23939
VGC-198	FASTQ	DNA	4000	3554036	98	888.5	8494
VGC-199	FASTQ	DNA	4000	2102002	84	525.5	5247
VGC-200	FASTQ	DNA	396000	273877582	74	691.6	17535
VGC-201	FASTQ	DNA	336000	314771284	83	936.8	19036
VGC-202	FASTQ	DNA	164000	130896016	94	798.1	9152
VGC-203	FASTQ	DNA	456000	366160782	81	803	8517
VGC-204	FASTQ	DNA	432000	285586236	81	661.1	13633
VGC-205	FASTQ	DNA	448000	289043622	91	645.2	6434
VGC-206	FASTQ	DNA	376000	262346789	80	697.7	11090
VGC-207	FASTQ	DNA	80000	80938567	94	1011.7	8900
VGC-208	FASTQ	DNA	196000	179698832	94	916.8	15077
VGC-209	FASTQ	DNA	328000	293815616	88	895.8	7173
VGC-210	FASTQ	DNA	136000	129212921	99	950.1	13452
VGC-211	FASTQ	DNA	96000	111851341	75	1165.1	9358
VGC-212	FASTQ	DNA	324000	246364276	86	760.4	12015
VGC-213	FASTQ	DNA	396000	282093748	86	712.4	18860
VGC-214	FASTQ	DNA	416000	280583959	89	674.5	10155
VGC-215	FASTQ	DNA	224000	186862687	74	834.2	10230
VGC-216	FASTQ	DNA	196000	171976619	81	877.4	8771
VGC-217	FASTQ	DNA	352000	225257912	81	639.9	11013
VGC-218	FASTQ	DNA	404000	244580003	81	605.4	12899
VGC-219	FASTQ	DNA	344000	260024419	79	755.9	8355
VGC-220	FASTQ	DNA	400000	291267860	96	728.2	6852
VGC-221	FASTQ	DNA	188000	165014102	92	877.7	7560
VGC-222	FASTQ	DNA	356000	352793877	77	991	25033
VGC-223	FASTQ	DNA	516000	481246394	85	932.6	11983
VGC-224	FASTQ	DNA	348000	252589650	99	725.8	13614
VGC-225	FASTQ	DNA	416000	384966590	88	925.4	16484
VGC-226	FASTQ	DNA	100000	74546973	98	745.5	40931
VGC-227	FASTQ	DNA	176000	199256782	74	1132.1	26886
VGC-228	FASTQ	DNA	188000	160084128	96	851.5	7926
VGC-229	FASTQ	DNA	212000	281301551	94	1326.9	33161
VGC-230	FASTQ	DNA	348000	341024757	90	980	17631
VGC-231	FASTQ	DNA	320000	266914545	91	834.1	8876
VGC-232	FASTQ	DNA	228000	167895396	87	736.4	11599
VGC-233	FASTQ	DNA	336000	278219129	85	828	8288
VGC-234	FASTQ	DNA	424000	252313021	91	595.1	6228
VGC-235	FASTQ	DNA	472000	406090102	74	860.4	20186
VGC-236	FASTQ	DNA	224000	149109201	79	665.7	6578
VGC-237	FASTQ	DNA	144000	144350501	83	1002.4	7460
VGC-238	FASTQ	DNA	216000	172156519	97	797	8419
VGC-239	FASTQ	DNA	224000	210061785	97	937.8	8618
VGC-240	FASTQ	DNA	24000	18881731	86	786.7	7406
VGC-241	FASTQ	DNA	276000	188041244	82	681.3	6770
VGC-242	FASTQ	DNA	232000	233463512	81	1006.3	10678
VGC-243	FASTQ	DNA	320000	229759629	75	718	6017
VGC-244	FASTQ	DNA	356000	255414150	81	717.5	7953
VGC-245	FASTQ	DNA	140000	120171941	96	858.4	8096
VGC-246	FASTQ	DNA	32000	22653633	92	707.9	7195
VGC-247	FASTQ	DNA	432000	389328285	84	901.2	9577
VGC-248	FASTQ	DNA	216000	157784325	90	730.5	7028
VGC-249	FASTQ	DNA	440000	305584684	96	694.5	6774
VGC-250	FASTQ	DNA	172000	149111316	97	866.9	9050
VGC-251	FASTQ	DNA	188000	144054564	80	766.2	9113
VGC-252	FASTQ	DNA	220000	184829400	102	840.1	7005
VGC-253	FASTQ	DNA	372000	408176674	77	1097.2	11608
VGC-254	FASTQ	DNA	364000	267810815	90	735.7	24229
VGC-255	FASTQ	DNA	224000	216236848	91	965.3	10872
VGC-256	FASTQ	DNA	48000	58321797	84	1215	12278
VGC-257	FASTQ	DNA	92000	115577086	82	1256.3	25329
VGC-258	FASTQ	DNA	144000	121701700	77	845.2	9576
VGC-259	FASTQ	DNA	432000	306991323	77	710.6	7184
VGC-260	FASTQ	DNA	208000	151409946	92	727.9	6182
VGC-261	FASTQ	DNA	220000	199085563	77	904.9	9534
VGC-262	FASTQ	DNA	248000	209485753	89	844.7	16710
VGC-263	FASTQ	DNA	52000	57283536	92	1101.6	7132
VGC-264	FASTQ	DNA	160000	145311584	89	908.2	196696
VGC-265	FASTQ	DNA	196000	259503287	75	1324	11241
VGC-266	FASTQ	DNA	124000	93521142	83	754.2	6887
VGC-267	FASTQ	DNA	564000	375339754	88	665.5	8281
VGC-268	FASTQ	DNA	296000	234558364	86	792.4	9008
VGC-269	FASTQ	DNA	400000	343239562	96	858.1	8206
VGC-270	FASTQ	DNA	212000	190045565	92	896.4	12896
VGC-271	FASTQ	DNA	344000	266233084	92	773.9	7576
VGC-272	FASTQ	DNA	328000	239518545	83	730.2	6864
VGC-273	FASTQ	DNA	172000	151966166	84	883.5	12118
VGC-274	FASTQ	DNA	120000	100611990	84	838.4	9002
VGC-275	FASTQ	DNA	144000	141553474	92	983	20325
VGC-276	FASTQ	DNA	152000	149620972	82	984.3	11570
VGC-277	FASTQ	DNA	608000	410247798	81	674.7	5823
VGC-278	FASTQ	DNA	152000	171295684	77	1126.9	18042
VGC-279	FASTQ	DNA	296000	216420401	75	731.2	8730
VGC-280	FASTQ	DNA	164000	146358043	85	892.4	9933
VGC-281	FASTQ	DNA	260000	200443665	76	770.9	9062
VGC-282	FASTQ	DNA	216000	171675141	96	794.8	10017
VGC-283	FASTQ	DNA	348000	301922141	81	867.6	7608
VGC-284	FASTQ	DNA	400000	360485958	82	901.2	12698
VGC-285	FASTQ	DNA	308000	325957319	98	1058.3	37058
VGC-286	FASTQ	DNA	516000	356455278	95	690.8	7423
VGC-287	FASTQ	DNA	152000	149180568	79	981.5	29507
VGC-288	FASTQ	DNA	4000	3497136	96	874.3	12198
VGC-289	FASTQ	DNA	80000	85953051	80	1074.4	12156
VGC-290	FASTQ	DNA	96000	120882411	78	1259.2	20160
VGC-291	FASTQ	DNA	184000	187828151	92	1020.8	17611
VGC-292	FASTQ	DNA	276000	225584220	88	817.3	10547
VGC-293	FASTQ	DNA	316000	249320221	94	789	27344
VGC-294	FASTQ	DNA	308000	247971286	93	805.1	8928
VGC-295	FASTQ	DNA	248000	206677930	83	833.4	32747
VGC-296	FASTQ	DNA	188000	140455973	81	747.1	13698
VGC-297	FASTQ	DNA	408000	345508195	95	846.8	14503
VGC-298	FASTQ	DNA	48000	55778813	85	1162.1	10653
VGC-299	FASTQ	DNA	576000	478450950	79	830.6	20243
VGC-300	FASTQ	DNA	200000	156845906	80	784.2	66375
VGC-301	FASTQ	DNA	404000	347903164	80	861.1	9411
VGC-302	FASTQ	DNA	24000	19068358	73	794.5	9521
VGC-303	FASTQ	DNA	240000	232407232	91	968.4	21833
VGC-304	FASTQ	DNA	224000	204387852	89	912.4	58904
VGC-306	FASTQ	DNA	336000	437690325	81	1302.6	12435
VGC-307	FASTQ	DNA	20000	17879432	80	894	7356
VGC-308	FASTQ	DNA	528000	464182526	76	879.1	10860
VGC-309	FASTQ	DNA	172000	166158735	86	966	6349
VGC-310	FASTQ	DNA	316000	249870245	79	790.7	8061
VGC-311	FASTQ	DNA	296000	274605174	76	927.7	12884
VGC-312	FASTQ	DNA	128000	107907322	94	843	6621
VGC-313	FASTQ	DNA	568000	382405608	86	673.2	8685
VGC-314	FASTQ	DNA	648000	446465378	78	689	16298
VGC-315	FASTQ	DNA	80000	81615740	80	1020.2	11143
VGC-316	FASTQ	DNA	144000	131848809	84	915.6	13590
VGC-317	FASTQ	DNA	260000	257708542	92	991.2	13171
VGC-318	FASTQ	DNA	268000	281389507	82	1050	25233
VGC-319	FASTQ	DNA	100000	91901968	92	919	8662
VGC-320	FASTQ	DNA	184000	167306280	92	909.3	18295
VGC-321	FASTQ	DNA	316000	258121553	82	816.8	14363
VGC-322	FASTQ	DNA	68000	67345719	82	990.4	15646
VGC-323	FASTQ	DNA	72000	71165367	98	988.4	11792
VGC-324	FASTQ	DNA	464000	345379386	86	744.4	7208
VGC-325	FASTQ	DNA	368000	328251314	87	892	10332
VGC-326	FASTQ	DNA	320000	321057281	83	1003.3	23665
VGC-327	FASTQ	DNA	336000	262706448	76	781.9	7364
VGC-328	FASTQ	DNA	296000	257164837	92	868.8	6747
VGC-329	FASTQ	DNA	256000	217691005	74	850.4	8930
VGC-330	FASTQ	DNA	12000	10243744	85	853.6	10151
VGC-331	FASTQ	DNA	176000	212501672	92	1207.4	11366
VGC-332	FASTQ	DNA	596000	543680879	81	912.2	18860
VGC-333	FASTQ	DNA	540000	396485774	81	734.2	7683
VGC-334	FASTQ	DNA	204000	182931053	87	896.7	8552
VGC-335	FASTQ	DNA	432000	355665819	90	823.3	7172
VGC-336	FASTQ	DNA	492000	430941219	81	875.9	9237
VGC-337	FASTQ	DNA	176000	146655899	83	833.3	8872
VGC-338	FASTQ	DNA	136000	119580298	92	879.3	10673
VGC-339	FASTQ	DNA	468000	402042457	79	859.1	15232
VGC-340	FASTQ	DNA	428000	404666856	83	945.5	24243
VGC-341	FASTQ	DNA	104000	113411076	95	1090.5	21926
VGC-342	FASTQ	DNA	240000	241409334	93	1005.9	27222
VGC-343	FASTQ	DNA	332000	302577010	94	911.4	10311
VGC-344	FASTQ	DNA	452000	378257855	77	836.9	18476
VGC-345	FASTQ	DNA	208000	153738211	93	739.1	9076
VGC-346	FASTQ	DNA	496000	290296582	95	585.3	8168
VGC-347	FASTQ	DNA	172000	153683556	97	893.5	9798
VGC-348	FASTQ	DNA	572000	430325626	76	752.3	9425
VGC-349	FASTQ	DNA	8000	6064577	91	758.1	5741
VGC-350	FASTQ	DNA	32000	23881735	84	746.3	6055
VGC-351	FASTQ	DNA	164000	126616917	81	772.1	8535
VGC-352	FASTQ	DNA	136000	135378051	90	995.4	9915
VGC-353	FASTQ	DNA	284000	216253085	79	761.5	16547
VGC-354	FASTQ	DNA	580000	450533474	86	776.8	11253
VGC-355	FASTQ	DNA	328000	212468513	98	647.8	8558
VGC-356	FASTQ	DNA	596000	454895966	79	763.2	9606
VGC-357	FASTQ	DNA	256000	240204723	93	938.3	11084
VGC-358	FASTQ	DNA	396000	323359079	75	816.6	10528
VGC-359	FASTQ	DNA	408000	349784678	77	857.3	9542
VGC-360	FASTQ	DNA	344000	301902412	97	877.6	8740
VGC-361	FASTQ	DNA	196000	177040194	79	903.3	20090
VGC-362	FASTQ	DNA	344000	266348925	79	774.3	8212
VGC-363	FASTQ	DNA	164000	123090903	81	750.6	7830
VGC-364	FASTQ	DNA	308000	267922929	87	869.9	14024
VGC-365	FASTQ	DNA	256000	251557295	93	982.6	23786
VGC-366	FASTQ	DNA	264000	142071337	82	538.1	6742
VGC-367	FASTQ	DNA	80000	49856063	81	623.2	8195
VGC-368	FASTQ	DNA	640000	400348562	87	625.5	12714
VGC-369	FASTQ	DNA	572000	415790989	88	726.9	11912
VGC-370	FASTQ	DNA	340000	306794173	85	902.3	8355
VGC-371	FASTQ	DNA	180000	167945678	93	933	10201
VGC-372	FASTQ	DNA	560000	445700790	79	795.9	31915
VGC-373	FASTQ	DNA	220000	211833098	83	962.9	9161
VGC-374	FASTQ	DNA	248000	165936504	80	669.1	7483
VGC-375	FASTQ	DNA	240000	189377067	80	789.1	11645
VGC-376	FASTQ	DNA	212000	183179325	94	864.1	21053
VGC-377	FASTQ	DNA	124000	132125115	74	1065.5	23459
VGC-378	FASTQ	DNA	120000	105316747	95	877.6	9737
VGC-379	FASTQ	DNA	188000	176325098	94	937.9	9141
VGC-380	FASTQ	DNA	164000	178976647	82	1091.3	14935
VGC-381	FASTQ	DNA	44000	45938820	86	1044.1	11294
VGC-382	FASTQ	DNA	440000	362388268	82	823.6	14840
VGC-383	FASTQ	DNA	316000	167208745	93	529.1	6502
VGC-384	FASTQ	DNA	676000	352923741	66	522.1	6381
VGC-385	FASTQ	DNA	312000	161944371	99	519.1	7222
VGC-386	FASTQ	DNA	156000	169343803	82	1085.5	14109
VGC-387	FASTQ	DNA	576000	389014961	88	675.4	7627
VGC-388	FASTQ	DNA	460000	427327361	91	929	9904
VGC-389	FASTQ	DNA	336000	345324507	94	1027.8	16000
VGC-390	FASTQ	DNA	152000	122731721	83	807.4	7560
VGC-391	FASTQ	DNA	180000	177163305	92	984.2	25213
VGC-392	FASTQ	DNA	264000	203726894	74	771.7	10464
VGC-393	FASTQ	DNA	160000	129680824	93	810.5	9191
VGC-394	FASTQ	DNA	180000	144041612	82	800.2	9712
VGC-395	FASTQ	DNA	56000	29686716	89	530.1	7193
VGC-396	FASTQ	DNA	196000	140560127	95	717.1	7025
VGC-397	FASTQ	DNA	260000	199379274	80	766.8	8751
VGC-398	FASTQ	DNA	656000	447806239	78	682.6	10306
VGC-399	FASTQ	DNA	68000	65038675	83	956.5	14362
VGC-400	FASTQ	DNA	288000	298409786	79	1036.1	14810
VGC-401	FASTQ	DNA	124000	142729433	97	1151	8385
VGC-402	FASTQ	DNA	320000	223002882	94	696.9	7491
VGC-403	FASTQ	DNA	128000	123918871	92	968.1	11125
VGC-404	FASTQ	DNA	472000	369685604	85	783.2	10461
VGC-405	FASTQ	DNA	156000	134557445	84	862.5	12327
VGC-406	FASTQ	DNA	448000	323793426	79	722.8	10570
VGC-407	FASTQ	DNA	272000	188498571	81	693	9024
VGC-408	FASTQ	DNA	604000	392779103	79	650.3	19603
VGC-409	FASTQ	DNA	364000	317564264	82	872.4	21625
VGC-410	FASTQ	DNA	524000	478666384	91	913.5	24746
VGC-411	FASTQ	DNA	284000	190946017	78	672.3	9043
VGC-412	FASTQ	DNA	220000	170913186	98	776.9	9547
VGC-413	FASTQ	DNA	332000	307596878	97	926.5	10950
VGC-414	FASTQ	DNA	308000	257210228	98	835.1	18773
VGC-415	FASTQ	DNA	340000	246777884	98	725.8	9315
VGC-417	FASTQ	DNA	664000	563547790	96	848.7	12489
VGC-418	FASTQ	DNA	516000	424496215	94	822.7	21645
VGC-419	FASTQ	DNA	276000	174324354	98	631.6	6690
VGC-420	FASTQ	DNA	404000	260195181	89	644	9041
VGC-421	FASTQ	DNA	344000	489100398	81	1421.8	16139
VGC-422	FASTQ	DNA	148000	163417887	101	1104.2	17021
VGC-423	FASTQ	DNA	336000	182243151	94	542.4	5669
VGC-424	FASTQ	DNA	276000	260939370	97	945.4	8895
VGC-425	FASTQ	DNA	348000	343624146	88	987.4	18688
VGC-426	FASTQ	DNA	232000	181239981	98	781.2	9741
VGC-427	FASTQ	DNA	208000	235724816	100	1133.3	18514
VGC-428	FASTQ	DNA	340000	328395930	100	965.9	11162
VGC-429	FASTQ	DNA	20000	18704657	90	935.2	7587
VGC-430	FASTQ	DNA	100000	98474113	103	984.7	6774
VGC-431	FASTQ	DNA	200000	143066012	97	715.3	10431
VGC-432	FASTQ	DNA	64000	48039926	102	750.6	8288
VGC-433	FASTQ	DNA	188000	156919836	79	834.7	7412
VGC-434	FASTQ	DNA	56000	60134920	103	1073.8	7422
VGC-435	FASTQ	DNA	148000	189333595	92	1279.3	25592
VGC-436	FASTQ	DNA	432000	423913924	95	981.3	14777
VGC-437	FASTQ	DNA	240000	185268851	79	772	8045
VGC-438	FASTQ	DNA	508000	340092947	96	669.5	20190
VGC-439	FASTQ	DNA	176000	170902001	79	971	10076
VGC-440	FASTQ	DNA	232000	236360718	86	1018.8	14621
VGC-441	FASTQ	DNA	460000	325272198	79	707.1	7354
VGC-442	FASTQ	DNA	116000	96180636	94	829.1	6787
VGC-443	FASTQ	DNA	152000	124618912	81	819.9	8321
VGC-444	FASTQ	DNA	440000	412420366	83	937.3	9954
VGC-445	FASTQ	DNA	264000	263365793	97	997.6	11739
VGC-446	FASTQ	DNA	624000	380474739	82	609.7	14899
VGC-447	FASTQ	DNA	292000	202834276	67	694.6	20597
VGC-448	FASTQ	DNA	128000	97975402	87	765.4	7219
VGC-449	FASTQ	DNA	412000	254049643	84	616.6	13187
VGC-450	FASTQ	DNA	340000	228350790	84	671.6	82470
VGC-451	FASTQ	DNA	144000	122621719	85	851.5	7290
VGC-452	FASTQ	DNA	92000	79756995	78	866.9	12540
VGC-453	FASTQ	DNA	508000	315120208	79	620.3	61162
VGC-454	FASTQ	DNA	592000	387310660	84	654.2	16051
VGC-455	FASTQ	DNA	328000	221373574	80	674.9	6703
VGC-456	FASTQ	DNA	164000	112377957	95	685.2	38813
VGC-457	FASTQ	DNA	16000	10262395	73	641.4	7254
VGC-458	FASTQ	DNA	500000	297766400	87	595.5	10206

## Sheet: TableS3
Table S3: Prediction results using genome assemblies
Sample ID	Species name	Credibility	Amikacin	Amoxicillin+Clavulanic acid	Ampicillin	Ampicillin+Sulbactam	Aztreonam	Cefazolin	Cefepime	Cefoperazone	Cefotaxime	Cefoxitin	Ceftazidime	Ceftazidime+Avibactam	Ceftriaxone	Ciprofloxacin	Clindamycin	Colistin	Daptomycin	Ertapenem	Erythromycin	Flomoxef	Gentamicin	Imipenem	Levofloxacin	Linezolid	Metronidazole	Minocycline	Oxacillin	Penicillin	Piperacillin+Tazobactam	Teicoplanin	Tigecycline	Trimethoprim+Sulfamethoxazole	Vancomycin
VGC-001	Staphylococcus capitis	HC										R					S		S		S					S			R	R		S		S	S
VGC-002	Staphylococcus epidermidis	H										R					R		S		R					S			R	R		S		S	S
VGC-002	Staphylococcus caprae	M										S					R		S		S					S			S	S		S		S	S
VGC-003	Acinetobacter nosocomialis	HC	S			R			S	S			S		S	S		S					R	R							S		S	R
VGC-004	Enterococcus faecium	HC																	S				R			S				R		R			R
VGC-005	Escherichia coli	HC	S			R		R	S	S		R	R	S	R	R		S		S		R	S	S							R		S	S
VGC-006	Salmonella enterica	HC	R			S		S	S	S		S	S	S	S	S		S		S		S	S	S							S		S	S
VGC-007	Klebsiella pneumoniae	HC	S			R		S	R	S		S	R	S	R	R		S		S		S	S	S							R		S	S
VGC-008	Klebsiella pneumoniae	HC	S			R		S	S	S		S	S	S	S	R		S		S		S	S	S							S		S	S
VGC-009	Listeria monocytogenes	HC			S																									S				S
VGC-010	Klebsiella pneumoniae	HC	S			S		S	S	S		S	S	S	S	R		S		S		S	S	S							S		S	S
VGC-011	Klebsiella pneumoniae	HC	R			R		R	R	R		S	R	S	R	R		S		S		S	S	S							S		S	S
VGC-012	Acinetobacter nosocomialis	HC	S			R			S	S			S		S	S		S					R	R							S		S	R
VGC-013	Klebsiella quasipneumoniae	HC	S			R		R	S	S		R	R	S	S	R		S		S		R	S	S							R		S	R
VGC-014	Klebsiella pneumoniae	HC	S			S		S	S	S		S	S	S	S	R		S		S		S	S	S							S		S	S
VGC-015	Escherichia coli	M	S			S		S	S	S		S	S	S	S	S		S		S		S	S	S							S		S	S
VGC-015	Klebsiella quasipneumoniae	H	S			S		S	S	S		S	S	S	S	R		S		S		S	S	S							S		S	S
VGC-016	Klebsiella quasipneumoniae	HC	S			S		S	S	S		S	S	S	S	R		S		S		S	S	S							S		S	S
VGC-017	Ralstonia mannitolilytica	HC	R	S	S	S	S	S	S	S	S	S	S	S	S	S	S	S	S	S	S	S	R	R	S	S	S	S	S	S	S	S	S	S	S
VGC-018	Pseudomonas aeruginosa	HC	S						R	S			R	S		S							R	S							S
VGC-019	Escherichia coli	HC	S			R		S	S	S		S	S	S	S	R		S		S		S	S	S							S		S	S
VGC-020	Escherichia coli	HC	S			R		S	S	S		S	S	S	S	S		S		S		S	S	S							S		S	S
VGC-021	Klebsiella pneumoniae	HC	S			R		S	S	S		S	S	S	S	R		S		S		S	S	S							S		S	S
VGC-022	Staphylococcus aureus	HC										S					S		S		S					S			S	R		S		S	S
VGC-023	Pseudomonas aeruginosa	HC	S						R	S			R	S		R							R	S							S
VGC-024	Pseudomonas aeruginosa	HC	S						R	S			R	S		R							R	S							S
VGC-025	Staphylococcus cohnii	HC										R					R		S		R					S			R	R		S		S	S
VGC-026	Staphylococcus epidermidis	HC										R					S		S		R					S			R	R		S		S	S
VGC-027	Parabacteroides distasonis	HC	S	S	R	R	S	S	S	S	S	R	S	S	S	S	R	S	S	S	R	S	S	S	S	S	S	R	S	S	S	S	S	S	S
VGC-028	Escherichia coli	HC	S			R		R	R	S		S	R	S	R	S		S		S		S	S	S							S		S	R
VGC-029	Proteus mirabilis	L	S	S	S	S	S	S	S	S	S	S	S	S	S	S	R	S	S	S	R	S	S	S	S	S	S	S	S	S	S	S	S	S	S
VGC-030	Staphylococcus capitis	HC										S					R		S		R					S			S	R		S		S	S
VGC-031	Streptococcus agalactiae	HC													S		R				R					S				S					S
VGC-032	Klebsiella pneumoniae	HC	S			R		S	S	S		S	S	S	S	R		S		S		S	S	S							S		S	S
VGC-033	Klebsiella pneumoniae	HC	S			R		S	S	S		S	S	S	S	R		S		S		S	S	S							S		S	S
VGC-034	Klebsiella pneumoniae	HC	S			S		S	S	S		S	S	S	S	R		S		S		S	S	S							S		S	S
VGC-035	Microbacterium hominis	L	S	S	S	S	S	S	S	S	S	S	S	S	S	S	S	S	S	S	S	S	S	S	S	S	S	S	S	S	S	S	S	S	S
VGC-037	Staphylococcus aureus	HC										S					R		S		R					S			S	R		S		S	S
VGC-038	Streptococcus milleri	M													S		S				S					S				S					S
VGC-039	Streptococcus milleri	M													S		S				S					S				S					S
VGC-040	Enterococcus faecium	M																	S				R			S				R		S			S
VGC-040	Enterococcus faecalis	H																	S				R			S				S		R			R
VGC-041	Pseudomonas aeruginosa	HC	S						R	S			R	S		R							R	S							S
VGC-042	Escherichia coli	HC	S			R		R	S	S		R	R	S	R	R		S		S		R	R	S							R		S	R
VGC-043	Staphylococcus aureus	HC										R					R		S		R					S			R	R		S		S	S
VGC-044	Salmonella enterica	HC	R			S		S	S	S		S	S	S	S	S		S		S		S	S	S							S		S	S
VGC-045	Salmonella enterica	HC	R			S		S	S	S		S	S	S	S	S		S		S		S	S	S							S		S	S
VGC-046	Klebsiella pneumoniae	HC	S			R		S	R	S		S	R	S	R	R		S		S		S	S	S							S		S	S
VGC-047	Salmonella enterica	HC	R			R		R	R	S		S	R	S	R	R		S		S		S	R	S							S		S	R
VGC-048	Enterococcus faecium	HC																	S				R			S				R		R			R
VGC-049	Klebsiella pneumoniae	H	S			R		S	R	S		S	R	S	R	R		S		S		S	R	S							R		S	R
VGC-049	Enterobacter hormaechei	M	S			R		R	S	S		R	R	S	S	R		S		S		S	R	S							R		S	S
VGC-050	Proteus mirabilis	M	S	S	S	S	S	S	S	S	S	S	S	S	S	S	S	S	S	S	S	S	R	S	S	S	S	R	S	S	S	S	S	S	S
VGC-050	Enterobacter hormaechei	H	S			R		R	S	S		R	R	S	S	R		S		S		S	S	S							R		S	S
VGC-051	Staphylococcus aureus	HC										S					S		S		S					S			S	R		S		S	S
VGC-052	Staphylococcus aureus	HC										S					S		S		S					S			S	R		S		S	S
VGC-053	Staphylococcus haemolyticus	HC										R					R		S		S					S			R	R		S		S	S
VGC-054	Enterobacter cloacae complex sp.	HC	S			R		R	S	S		R	R	S	S	S		S		S		S	S	S							R		S	S
VGC-055	Staphylococcus aureus	HC										R					S		S		R					S			R	R		S		S	S
VGC-056	Staphylococcus capitis	HC										R					R		S		R					S			R	R		S		S	S
VGC-057	Corynebacterium afermentans	HC	S	S	S	S	S	S	S	S	S	S	S	S	S	S	S	S	S	S	S	S	S	S	S	S	S	S	S	S	S	S	S	S	S
VGC-058	Streptococcus dysgalactiae	HC													S		R				S					S				S					S
VGC-059	Candida albicans	L	S	S	S	S	S	S	S	S	S	S	S	S	S	S	S	S	S	S	S	S	S	S	S	S	S	S	S	S	S	S	S	S	S
VGC-060	Escherichia coli	M	S			R		S	R	S		R	R	S	S	R		S		R		S	R	R							R		S	S
VGC-060	Klebsiella oxytoca	H	S			R		S	S	S		R	R	S	S	S		S		S		S	S	S							R		S	S
VGC-061	Streptococcus dysgalactiae	HC													S		S				S					S				S					S
VGC-062	Streptococcus dysgalactiae	HC													S		S				S					S				S					S
VGC-063	Escherichia coli	M	S			R		S	S	S		S	S	S	S	R		S		S		S	R	S							S		S	S
VGC-063	Klebsiella oxytoca	H	S			R		S	S	S		R	R	S	S	R		S		S		S	S	S							R		S	S
VGC-064	Staphylococcus capitis	HC										R					S		S		S					S			R	R		S		S	S
VGC-065	Escherichia coli	HC	S			R		S	S	S		S	S	S	S	R		S		S		S	R	S							S		S	R
VGC-066	Escherichia coli	HC	S			R		S	S	S		S	S	S	S	R		S		S		S	R	S							S		S	R
VGC-067	Serratia marcescens	HC	R	R	R	R	S	R	S	S	R	R	R	S	S	S	S	S	S	S	S	S	S	S	S	S	S	S	S	S	R	S	S	S	S
VGC-068	Serratia marcescens	HC	R	R	R	R	S	R	S	S	R	R	R	S	S	S	S	S	S	S	S	S	S	S	S	S	S	S	S	S	R	S	S	S	S
VGC-069	Enterococcus faecalis	HC																	S				S			S				S		S			S
VGC-070	Klebsiella pneumoniae	HC	S			R		R	R	R		R	R	S	R	R		S		S		R	S	S							R		S	R
VGC-071	Escherichia coli	HC	S			R		S	S	S		S	S	S	S	S		S		S		S	S	S							S		S	R
VGC-073	Klebsiella pneumoniae	HC	S			R		S	R	S		S	R	S	R	R		S		S		S	S	S							S		S	S
VGC-074	Candida albicans	HIC	S	S	S	S	S	S	S	S	S	S	S	S	S	S	S	S	S	S	S	S	S	S	S	S	S	S	S	S	S	S	S	S	S
VGC-075	Candida albicans	L	S	S	S	S	S	S	S	S	S	S	S	S	S	S	S	S	S	S	S	S	S	S	S	S	S	S	S	S	S	S	S	S	S
VGC-077	Klebsiella pneumoniae	L	S			S		S	S	S		S	S	S	S	S		S		S		S	S	S							S		S	S
VGC-078	Klebsiella pneumoniae	HC	S			R		R	R	R		R	R	S	R	R		S		S		R	S	S							R		S	R
VGC-079	Leptotrichia wadei	HC	R	S	S	S	S	S	S	S	S	S	S	S	S	S	R	S	S	S	S	S	S	S	S	S	S	S	S	S	S	S	S	S	S
VGC-080	Leptotrichia wadei	HC	R	S	S	S	S	S	S	S	S	S	S	S	S	S	R	S	S	S	S	S	S	S	S	S	S	S	S	S	S	S	S	S	S
VGC-081	Escherichia coli	HC	S			R		S	S	S		S	S	S	S	S		S		S		S	S	S							S		S	S
VGC-082	Enterococcus faecium	HC																	S				R			S				R		R			R
VGC-083	Escherichia coli	HC	S			R		S	S	S		S	S	S	S	R		S		S		S	S	S							S		S	R
VGC-084	Staphylococcus hominis	HC										S					S		S		R					S			S	R		S		S	S
VGC-085	Pseudomonas aeruginosa	HC	S						R	S			R	S		S							R	S							S
VGC-086	Staphylococcus epidermidis	M										S					R		S		S					S			S	R		S		S	S
VGC-086	Staphylococcus hominis	H										R					S		S		R					S			R	R		S		S	S
VGC-087	Parabacteroides distasonis	HC	S	S	R	R	S	S	S	S	S	S	S	S	S	S	R	S	S	S	R	S	S	S	S	S	R	R	S	S	S	S	S	S	S
VGC-088	Enterobacter asburiae	HC	S			R		S	S	S		R	R	S	S	R		S		S		S	S	S							R		S	S
VGC-089	Enterobacter asburiae	HC	S			R		S	S	S		R	R	S	S	R		S		S		S	S	S							R		S	S
VGC-090	Pseudomonas aeruginosa	H	S						R	S			R	S		S							R	S							S
VGC-091	Escherichia coli	HC	S			R		S	R	S		S	R	S	R	S		S		S		S	S	S							R		S	S
VGC-092	Streptococcus agalactiae	HIC													S		S				S					S				S					S
VGC-093	Staphylococcus aureus	HC										S					S		S		S					S			S	R		S		S	S
VGC-094	Staphylococcus aureus	HC										S					R		S		R					S			S	R		S		S	S
VGC-095	Escherichia coli	HIC	S			R		S	S	S		S	S	S	S	S		S		S		S	S	S							S		S	S
VGC-096	Escherichia coli	H	S			R		S	S	S		S	S	S	S	S		S		S		S	S	S							S		S	S
VGC-097	Klebsiella pneumoniae	HC	S			R		S	S	S		S	S	S	S	R		S		S		S	S	S							S		S	S
VGC-098	Klebsiella pneumoniae	HIC	S			R		S	S	S		S	S	S	S	S		S		S		S	S	S							S		S	S
VGC-099	Escherichia coli	H	S			R		R	R	S		S	R	S	R	R		S		S		S	R	S							S		R	R
VGC-099	Enterococcus faecalis	M																	S				R			S				S		S		R	S
VGC-100	Staphylococcus epidermidis	HC										R					R		S		R					S			R	R		S		S	S
VGC-101	Pseudomonas aeruginosa	HC	S						R	S			R	S		S							R	S							S
VGC-102	Escherichia coli	HIC	S			R		R	S	S		R	R	S	R	S		S		S		R	S	S							R		S	R
VGC-103	Escherichia coli	HC	S			R		R	S	S		R	R	S	R	R		S		S		R	S	S							R		S	R
VGC-104	Enterococcus faecalis	H																	S				S			S				S		S			S
VGC-104	Staphylococcus haemolyticus	M										S					R		S		R					S			S	R		S		S	S
VGC-105	Escherichia coli	H	S			R		S	S	S		S	S	S	S	R		S		S		S	R	S							S		R	R
VGC-105	Enterococcus faecalis	M																	S				R			S				S		S		R	S
VGC-106	Escherichia coli	HIC	S			S		S	S	S		S	S	S	S	S		S		S		S	S	S							S		S	S
VGC-107	Klebsiella pneumoniae	H	S			R		S	S	S		S	S	S	S	R		S		S		S	S	S							R		S	S
VGC-108	Staphylococcus epidermidis	HC										R					R		S		R					S			R	R		S		S	S
VGC-109	Escherichia coli	HC	S			R		S	S	S		S	S	S	S	R		S		S		S	R	S							S		S	R
VGC-110	Escherichia coli	HC	S			R		R	R	S		R	R	S	R	R		S		S		R	S	S							R		S	R
VGC-111	Escherichia coli	HIC	S			R		R	R	R		R	R	S	R	R		S		S		R	S	S							R		S	R
VGC-112	Pantoea dispersa	L	S	S	S	S	S	S	S	S	S	S	S	S	S	S	S	S	S	S	S	S	S	S	S	S	S	S	S	S	S	S	S	S	S
VGC-113	Escherichia coli	H	S			R		S	S	S		S	S	S	S	S		S		S		S	S	S							S		S	S
VGC-114	Escherichia coli	H	S			R		R	R	S		S	R	S	R	R		S		S		S	S	S							S		S	S
VGC-115	Enterobacter asburiae	HC	S			R		S	S	S		R	R	S	S	R		S		S		S	S	S							R		S	S
VGC-116	Pantoea dispersa (No detection)	L	S	S	S	S	S	S	S	S	S	S	S	S	S	S	S	S	S	S	S	S	S	S	S	S	S	S	S	S	S	S	S	S	S
VGC-117	Pseudomonas aeruginosa	HC	S						R	S			R	S		S							R	S							S
VGC-118	Fusobacterium pseudoperiodonticum	L	S	S	S	S	S	S	S	S	S	S	S	S	S	S	R	S	S	S	S	S	S	S	S	S	S	S	S	S	S	S	S	S	S
VGC-119	Escherichia coli	HC	S			R		R	R	S		S	R	S	R	S		S		S		S	S	S							S		S	R
VGC-120	Escherichia coli	HC	S			R		S	S	S		S	S	S	S	R		S		S		S	S	S							S		S	S
VGC-121	Klebsiella pneumoniae	HC	S			R		R	R	R		R	R	S	R	R		S		R		R	S	R							R		S	R
VGC-122	Klebsiella pneumoniae	HC	S			R		R	R	R		R	R	S	R	R		S		R		R	S	R							R		S	R
VGC-123	Enterobacter cloacae	HC	S			S		R	S	S		R	S	S	S	S		S		S		S	S	S							S		S	S
VGC-124	Enterobacter cloacae	HC	S			S		R	S	S		R	S	S	S	S		S		S		S	S	S							S		S	S
VGC-125	Klebsiella pneumoniae	HC	S			R		S	R	S		S	R	S	R	R		S		S		S	S	S							S		S	S
VGC-126	Klebsiella pneumoniae	HC	S			R		R	R	R		R	R	S	R	R		S		S		R	S	S							R		S	R
VGC-127	Escherichia coli	HC	S			R		S	S	S		S	S	S	S	R		S		S		S	R	S							S		S	S
VGC-128	Escherichia coli	HC	S			R		S	S	S		S	S	S	S	R		S		S		S	R	S							S		S	S
VGC-129	Escherichia coli	HC	S			R		S	S	S		S	S	S	S	R		S		S		S	R	S							S		S	S
VGC-130	Escherichia coli	H	S			R		S	S	S		S	S	S	S	R		S		S		S	R	S							S		S	S
VGC-131	Escherichia coli	HC	S			R		R	S	S		R	R	S	R	R		S		S		R	S	S							R		S	R
VGC-132	Enterobacter cloacae complex sp.	HC	S			R		R	S	S		R	R	S	S	S		S		S		S	S	S							R		S	S
VGC-133	Enterobacter cloacae complex sp.	HC	S			R		R	S	S		R	R	S	S	S		S		S		S	S	S							R		S	S
VGC-134	Klebsiella pneumoniae	HC	S			R		R	R	R		R	R	S	R	R		S		S		R	S	S							R		S	R
VGC-135	Escherichia coli	HC	S			R		S	S	S		S	S	S	S	S		S		S		S	S	S							S		S	R
VGC-136	Pseudomonas aeruginosa	H	S						R	S			R	S		R							R	S							S
VGC-137	Staphylococcus capitis	L										R					R		S		R					S			R	R		S		S	S
VGC-138	Klebsiella pneumoniae	HC	R			R		R	R	R		R	R	S	R	R		S		R		R	R	R							R		S	S
VGC-139	Ralstonia mannitolilytica	HC	R	S	S	S	S	S	S	S	S	S	S	S	S	S	S	S	S	S	S	S	R	R	S	S	S	S	S	S	S	S	S	S	S
VGC-140	Escherichia coli	HC	S			R		S	S	S		S	S	S	S	R		S		S		S	S	S							S		S	R
VGC-141	Pseudomonas aeruginosa	HC	S						R	S			R	S		S							R	S							S
VGC-142	Klebsiella pneumoniae	HC	S			R		R	R	S		R	R	S	R	R		S		S		R	R	S							R		S	R
VGC-143	Aerococcus viridans	M	S	S	S	S	S	S	S	S	S	S	S	S	S	S	R	S	S	S	R	S	S	S	S	S	S	S	S	S	S	S	S	S	S
VGC-144	Klebsiella pneumoniae	HC	S			R		R	R	S		R	R	S	R	R		S		S		R	S	S							R		S	S
VGC-145	Bacillus thuringiensis	HC	R	S	S	S	S	S	S	S	S	S	S	S	S	S	S	S	S	S	S	S	R	S	S	S	S	S	S	S	S	S	S	S	S
VGC-146	Acinetobacter nosocomialis	H	S			S			S	S			S		S	S		S					S	S							S		S	S
VGC-147	Escherichia coli	HC	S			S		S	S	S		S	S	S	S	S		S		S		S	S	S							S		S	S
VGC-148	Klebsiella pneumoniae	HC	R			R		R	R	R		R	R	S	R	R		R		R		R	R	R							R		S	R
VGC-149	Klebsiella pneumoniae	HC	R			R		R	R	R		R	R	S	R	R		R		R		R	R	R							R		S	R
VGC-150	Klebsiella pneumoniae	HIC	R			R		R	R	R		R	R	S	R	R		R		R		R	R	R							R		S	R
VGC-151	Staphylococcus caprae	HC										S					R		S		R					S			S	R		S		S	S
VGC-152	Salmonella enterica	HC	R			S		S	S	S		S	S	S	S	S		S		S		S	S	S							S		S	S
VGC-153	Staphylococcus epidermidis	HC										R					S		S		R					S			R	R		S		S	S
VGC-154	Bacteroides xylanisolvens	L	S	S	S	S	S	S	S	S	S	S	S	S	S	S	S	S	S	S	S	S	S	S	S	S	S	R	S	S	S	S	S	S	S
VGC-155	Enterococcus faecalis	HC																	S				S			S				S		S			S
VGC-156	Escherichia coli	HC	S			R		S	S	S		S	S	S	S	S		S		S		S	S	S							S		S	R
VGC-157	Escherichia coli	HC	S			R		R	R	R		S	R	S	R	S		S		S		S	R	S							S		S	S
VGC-158	Staphylococcus caprae	HC										S					S		S		S					S			S	R		S		S	S
VGC-159	Staphylococcus caprae	HC										S					S		S		S					S			S	R		S		S	S
VGC-160	Klebsiella pneumoniae	HIC	S			S		S	S	S		S	S	S	S	S		S		S		S	S	S							S		S	S
VGC-161	Klebsiella pneumoniae	L	S			S		S	S	S		S	S	S	S	S		S		S		S	S	S							S		S	S
VGC-162	Acinetobacter baumannii	HC	S			S			S	S			S		S	S		S					S	S							S		S	R
VGC-163	Staphylococcus epidermidis	HC										R					S		S		S					S			R	R		S		S	S
VGC-164	Ralstonia mannitolilytica	HC	R	S	S	S	S	S	S	S	S	S	S	S	S	S	S	S	S	S	S	S	R	R	S	S	S	S	S	S	S	S	S	S	S
VGC-165	Phocaeicola vulgatus	HC	S	S	S	S	S	S	S	S	S	S	S	S	S	S	S	S	S	S	S	S	S	S	S	S	S	S	S	S	S	S	S	S	S
VGC-166	Phocaeicola vulgatus	HC	S	S	S	S	S	S	S	S	S	S	S	S	S	S	S	S	S	S	S	S	S	S	S	S	S	S	S	S	S	S	S	S	S
VGC-167	Bacteroides fragilis	HC	S	S	S	S	S	S	S	S	S	S	S	S	S	S	S	S	S	S	S	S	S	S	S	S	S	R	S	R	S	S	S	S	S
VGC-168	Staphylococcus capitis	HC										S					S		S		S					S			S	R		S		S	S
VGC-169	Staphylococcus epidermidis	HC										R					S		S		S					S			R	R		S		S	S
VGC-170	Klebsiella pneumoniae	HC	S			S		S	S	S		S	S	S	S	R		S		S		S	S	S							S		S	S
VGC-171	Staphylococcus epidermidis	HC										R					R		S		R					S			R	R		S		S	S
VGC-172	Enterobacter cloacae complex sp.	H	S			R		R	S	S		R	R	S	S	S		S		S		S	S	S							R		S	S
VGC-173	Candida tropicalis	HIC	S	S	S	S	S	S	S	S	S	S	S	S	S	S	S	S	S	S	S	S	S	S	S	S	S	S	S	S	S	S	S	S	S
VGC-174	Candida tropicalis	H	S	S	S	S	S	S	S	S	S	S	S	S	S	S	S	S	S	S	S	S	S	S	S	S	S	S	S	S	S	S	S	S	S
VGC-175	Proteus vulgaris	HC	S	S	S	S	S	S	S	S	S	S	S	S	S	S	S	S	S	S	S	S	S	S	S	S	S	S	S	S	S	S	S	S	S
VGC-176	Escherichia coli	HC	S			S		S	S	S		S	S	S	S	R		S		S		S	S	S							S		S	S
VGC-177	Escherichia coli	HC	S			S		S	S	S		S	S	S	S	R		S		S		S	S	S							S		S	S
VGC-178	Escherichia coli	HC	S			S		S	S	S		S	S	S	S	R		S		S		S	S	S							S		S	S
VGC-179	Klebsiella pneumoniae	HC	R			R		R	R	S		S	R	S	R	R		S		S		S	S	S							R		S	R
VGC-180	Escherichia coli	HIC	S			R		S	S	S		S	S	S	S	S		S		S		S	S	S							S		S	R
VGC-181	Escherichia coli	HC	S			R		S	S	S		S	S	S	S	R		S		S		S	R	S							S		S	R
VGC-182	Escherichia coli	HC	S			R		S	R	S		S	R	S	R	R		S		S		S	R	S							R		S	R
VGC-183	Pseudomonas aeruginosa	HC	S						R	S			R	S		R							R	S							S
VGC-184	Pseudomonas aeruginosa	HIC	S						R	S			R	S		R							R	S							S
VGC-185	Enterobacter hormaechei	HC	S			R		R	S	S		R	R	S	S	S		S		S		S	S	S							R		S	S
VGC-186	Proteus vulgaris	HC	S	S	S	S	S	S	S	S	S	S	S	S	S	S	S	S	S	S	S	S	S	S	S	S	S	S	S	S	S	S	S	S	S
VGC-187	Gordonia bronchialis (No detection)	L	S	S	S	S	S	S	S	S	S	S	S	S	S	S	R	S	S	S	R	S	S	S	S	S	S	S	S	S	S	S	S	S	S
VGC-188	Pseudomonas aeruginosa	HIC	S						R	S			R	S		S							S	S							S
VGC-189	Staphylococcus epidermidis	HC										R					R		S		R					S			R	R		S		S	S
VGC-190	Staphylococcus aureus	HC										S					R		S		R					S			S	R		S		S	S
VGC-191	Staphylococcus hominis	HC										R					R		S		R					S			R	R		S		S	S
VGC-192	Acinetobacter baumannii	HC	S			S			S	S			S		S	S		S					S	S							S		S	S
VGC-193	Staphylococcus hominis	HC										R					R		S		R					S			R	R		S		S	S
VGC-194	Enterococcus faecalis	HC																	S				S			S				S		S			S
VGC-195	Klebsiella pneumoniae	H	S			R		S	S	S		S	S	S	S	R		S		S		S	S	S							R		S	S
VGC-196	Enterococcus faecalis	HC																	S				R			S				S		S			S
VGC-197	Klebsiella pneumoniae	HC	S			R		R	R	R		R	R	S	R	R		S		R		R	S	R							R		S	R
VGC-198	Klebsiella pneumoniae	L	S			S		S	S	S		S	S	S	S	S		S		S		S	S	S							S		S	S
VGC-199	Klebsiella pneumoniae	L	S			S		S	S	S		S	S	S	S	S		S		S		S	S	S							S		S	S
VGC-200	Klebsiella pneumoniae	HC	S			R		S	S	S		S	S	S	S	R		S		S		S	S	S							R		S	S
VGC-201	Enterococcus faecalis	HC																	S				S			S				S		S			S
VGC-202	Klebsiella pneumoniae	HC	S			R		S	S	S		S	S	S	S	S		S		S		S	S	S							S		S	S
VGC-203	Staphylococcus aureus	HC										R					R		S		R					S			R	R		S		S	S
VGC-204	Klebsiella pneumoniae	HC	S			R		S	S	S		S	S	S	S	R		S		S		S	S	S							S		S	S
VGC-205	Staphylococcus epidermidis	HC										R					R		S		R					S			R	R		S		S	S
VGC-206	Staphylococcus cohnii	HC										S					R		S		R					S			S	S		S		S	S
VGC-207	Ralstonia mannitolilytica	H	R	S	S	S	S	S	S	S	S	S	S	S	S	S	S	S	S	S	S	S	R	R	S	S	S	S	S	S	S	S	S	S	S
VGC-208	Escherichia coli	HC	S			R		R	R	S		R	R	S	R	R		S		S		R	S	S							R		S	R
VGC-209	Escherichia coli	HC	S			R		R	R	S		R	R	S	R	R		S		S		R	S	S							R		S	R
VGC-210	Klebsiella pneumoniae	HC	S			R		R	R	R		R	R	S	R	R		S		R		R	S	R							R		S	R
VGC-211	Delftia lacustris	M	R	S	S	S	S	S	S	S	S	S	S	S	S	S	S	S	S	S	S	S	R	S	S	S	S	S	S	S	S	S	S	S	S
VGC-212	Staphylococcus hominis	HC										S					S		S		R					S			S	R		S		S	S
VGC-213	Staphylococcus capitis	HC										S					S		S		S					S			S	S		S		S	S
VGC-214	Staphylococcus capitis	HC										S					R		S		S					S			S	R		S		S	S
VGC-215	Klebsiella pneumoniae	HC	S			R		R	R	S		S	R	S	R	R		S		S		S	S	S							R		S	R
VGC-216	Escherichia coli	HC	S			R		S	S	S		S	S	S	S	R		S		S		S	S	S							S		S	R
VGC-217	Escherichia coli	H	S			R		R	R	S		S	R	S	R	R		S		S		S	R	S							S		S	R
VGC-218	Corynebacterium afermentans	HC	S	S	S	S	S	S	S	S	S	S	S	S	S	S	R	S	S	S	R	S	S	S	S	S	S	S	S	S	S	S	S	S	S
VGC-219	Klebsiella pneumoniae	HC	S			R		S	S	S		S	S	S	S	R		S		S		S	S	S							S		S	S
VGC-220	Escherichia coli	HC	S			R		S	S	S		S	S	S	S	R		S		S		S	S	S							R		S	R
VGC-221	Escherichia coli	HC	S			R		S	S	S		S	S	S	S	R		S		S		S	S	S							S		S	R
VGC-222	Staphylococcus epidermidis	HC										R					R		S		R					S			R	R		S		S	S
VGC-223	Staphylococcus epidermidis	M										S					R		S		S					S			S	S		S		S	S
VGC-223	Staphylococcus hominis	H										R					S		S		R					S			R	R		S		S	S
VGC-224	Staphylococcus capitis	HC										R					R		S		R					S			R	R		S		S	S
VGC-225	Staphylococcus epidermidis	HC										R					S		S		S					S			R	R		S		S	S
VGC-226	Janibacter indicus	H	S	S	S	S	S	S	S	S	S	S	S	S	S	S	S	S	S	S	S	S	S	S	S	S	S	S	S	S	S	S	S	S	S
VGC-227	Staphylococcus pettenkoferi	HC										S					S		S		S					S			R	S		S		S	S
VGC-228	Campylobacter coli	HC														R					S
VGC-229	Cellulomonas fimi	L	S	S	S	S	S	S	S	S	S	S	S	S	S	S	S	S	S	S	S	S	S	S	S	S	S	S	S	S	S	S	S	S	S
VGC-230	Staphylococcus capitis	HC										R					R		S		R					S			R	R		S		S	S
VGC-231	Acinetobacter nosocomialis	HC	S			S			S	S			S		S	S		S					S	S							S		S	S
VGC-232	Ralstonia mannitolilytica	HC	R	S	S	S	S	S	S	S	S	S	S	S	S	S	S	S	S	S	S	S	R	R	S	S	S	S	S	S	S	S	S	S	S
VGC-233	Staphylococcus aureus	HC										S					R		S		R					S			S	R		S		S	S
VGC-234	Lasiodiplodia theobromae (No detection)	L	S	S	S	S	S	S	S	S	S	S	S	S	S	S	S	S	S	S	R	S	S	S	S	S	S	S	S	S	S	S	S	S	S
VGC-235	Enterococcus lactis	HC																	S				R			S				R		S			S
VGC-236	Klebsiella pneumoniae	HIC	S			S		S	S	S		S	S	S	S	S		S		S		S	S	S							S		S	S
VGC-237	Escherichia coli	HC	S			S		S	S	S		S	S	S	S	R		S		S		S	S	S							S		S	R
VGC-238	Ralstonia mannitolilytica	HC	R	S	S	S	S	S	S	S	S	S	S	S	S	S	S	S	S	S	S	S	R	R	S	S	S	S	S	S	S	S	S	S	S
VGC-239	Staphylococcus aureus	HC										S					R		S		R					S			S	R		S		S	S
VGC-240	Proteus mirabilis	L	S	S	S	S	S	S	S	S	S	S	S	S	S	S	S	S	S	S	S	S	S	S	S	S	S	S	S	S	S	S	S	S	S
VGC-241	Klebsiella pneumoniae	HIC	S			S		S	S	S		S	S	S	S	S		S		S		S	S	S							S		S	S
VGC-242	Staphylococcus aureus	HC										S					R		S		R					S			S	R		S		S	S
VGC-243	Streptococcus thermophilus	M													S		S				S					S				S					S
VGC-244	Escherichia coli	H	S			R		S	R	S		S	R	S	R	R		S		S		S	R	S							R		S	R
VGC-245	Escherichia coli	H	S			R		R	R	S		S	R	S	R	R		S		S		S	S	S							S		S	S
VGC-246	Klebsiella pneumoniae	L	S			R		R	R	R		S	R	S	R	S		S		S		S	S	S							S		S	S
VGC-247	Proteus mirabilis	HC	R	R	R	R	S	S	R	S	S	S	S	S	S	R	S	S	S	S	R	S	S	S	S	S	S	S	S	S	R	S	S	R	S
VGC-248	Pseudomonas aeruginosa	HIC	S						S	S			S	S		R							S	S							S
VGC-249	Pseudomonas aeruginosa	HIC	S						S	S			S	S		R							S	S							S
VGC-250	Staphylococcus capitis	HC										R					R		S		R					S			R	R		S		S	S
VGC-251	Staphylococcus aureus	HC										R					R		S		R					S			R	R		S		S	S
VGC-252	Staphylococcus aureus	HC										R					R		S		R					S			R	R		S		S	S
VGC-253	Staphylococcus haemolyticus	HC										R					S		S		S					S			R	R		S		S	S
VGC-254	Acinetobacter soli	HC	S			S			S	S			S		S	S		S					S	S							S		S	S
VGC-255	Acinetobacter baumannii	HC	S			S			S	S			S		S	S		S					S	S							S		S	S
VGC-256	Citrobacter koseri	HC	S			R		S	S	S		S	S	S	S	S		S		S		S	S	S							S		S	S
VGC-257	Citrobacter koseri	HC	S			R		S	S	S		S	S	S	S	S		S		S		S	S	S							S		S	S
VGC-258	Klebsiella pneumoniae	HC	R			R		R	R	R		R	R	S	R	R		S		R		R	R	R							R		S	R
VGC-259	Klebsiella pneumoniae	H	S			R		S	R	S		S	R	S	R	R		S		S		S	S	S							S		S	S
VGC-260	Acinetobacter soli	HC	S			S			S	S			S		S	S		S					S	S							S		S	S
VGC-261	Escherichia coli	M	S			R		R	R	R		S	R	S	R	S		S		S		S	R	S							S		S	S
VGC-261	Enterococcus faecalis	H																	S				R			S				S		S			S
VGC-262	Escherichia coli	H	S			R		R	R	R		S	R	S	R	S		S		S		S	R	S							S		S	S
VGC-262	Streptococcus sp. CNU G2	M	S	S	R	R	R	R	R	R	R	S	R	S	R	S	S	S	S	S	S	S	R	S	S	S	S	S	S	S	S	S	S	S	S
VGC-263	Stenotrophomonas maltophilia	HC											S												S									S
VGC-264	Escherichia coli	HC	S			R		S	S	S		S	S	S	S	S		S		S		S	S	S							S		S	R
VGC-265	Escherichia coli	HC	S			R		S	S	S		S	S	S	S	S		S		S		S	S	S							S		S	R
VGC-266	Klebsiella pneumoniae	HIC	R			R		R	R	R		S	R	S	R	S		S		S		S	R	S							S		S	S
VGC-267	Cryptococcus neoformans	L	S	S	S	S	S	S	S	S	S	S	S	S	S	S	S	S	S	S	S	S	S	S	S	S	S	S	S	S	S	S	S	S	S
VGC-268	Enterobacter cloacae	HC	S			R		S	S	S		R	R	S	S	S		S		S		S	S	S							R		S	S
VGC-269	Staphylococcus aureus	HC										R					R		S		R					S			R	R		S		S	S
VGC-270	Staphylococcus aureus	HC										R					R		S		R					S			R	R		S		S	S
VGC-271	Klebsiella pneumoniae	HC	S			R		R	R	R		R	R	S	R	R		S		R		R	S	R							R		S	R
VGC-272	Stenotrophomonas maltophilia	HC											S												S									S
VGC-273	Ralstonia mannitolilytica	HC	R	S	S	S	S	S	S	S	S	S	S	S	S	S	S	S	S	S	S	S	R	R	S	S	S	S	S	S	S	S	S	S	S
VGC-274	Ralstonia mannitolilytica	H	R	S	S	S	S	S	S	S	S	S	S	S	S	S	S	S	S	S	S	S	R	R	S	S	S	S	S	S	S	S	S	S	S
VGC-275	Enterococcus faecalis	HC																	S				R			S				S		S			S
VGC-276	Acinetobacter baumannii	HC	S			S			S	S			S		S	S		S					S	S							S		S	S
VGC-277	Stenotrophomonas maltophilia	HIC											S												S									S
VGC-278	Klebsiella pneumoniae	HC	S			R		R	R	R		R	R	S	R	R		S		R		R	S	R							R		S	R
VGC-279	Stenotrophomonas maltophilia	H											S												S									S
VGC-280	Escherichia coli	HC	S			R		S	S	S		S	S	S	S	S		S		S		S	S	S							S		S	R
VGC-281	Escherichia coli	HC	S			R		S	S	S		S	S	S	S	S		S		S		S	S	S							S		S	R
VGC-282	Escherichia coli	H	S			R		S	S	S		S	S	S	S	S		S		S		S	S	S							S		S	S
VGC-283	Escherichia coli	HC	S			R		S	S	S		S	S	S	S	S		S		S		S	S	S							S		S	R
VGC-284	Staphylococcus capitis	HC										R					R		S		R					S			R	R		S		S	S
VGC-285	Staphylococcus pettenkoferi	HC										S					S		S		S					S			R	S		S		S	S
VGC-286	Enterobacter cloacae complex sp.	HIC	S			R		R	S	S		R	R	S	S	S		S		S		S	S	S							R		S	S
VGC-287	Enterobacter cloacae complex sp.	HC	S			R		R	S	S		R	R	S	S	S		S		S		S	S	S							R		S	S
VGC-288	Streptococcus oralis	L													S		S				S					S				S					S
VGC-289	Pseudomonas putida	L	S	R	R	R	S	S	R	S	R	R	R	S	R	R	S	S	S	R	S	S	S	R	S	S	S	S	S	S	R	S	S	S	S
VGC-290	Klebsiella pneumoniae	HC	S			S		S	S	S		S	S	S	S	R		S		S		S	S	S							S		S	S
VGC-291	Staphylococcus epidermidis	HC										R					S		S		R					S			R	R		S		S	S
VGC-292	Salmonella enterica	HC	R			S		S	S	S		S	S	S	S	S		S		S		S	S	S							S		S	S
VGC-293	Enterococcus faecalis	HC																	S				S			S				S		S			S
VGC-294	Klebsiella pneumoniae	HC	S			R		S	S	S		S	S	S	S	R		S		S		S	S	S							S		S	S
VGC-295	Serratia marcescens	HC	R	R	R	R	R	R	R	S	R	R	R	S	R	R	S	S	S	R	S	R	R	R	S	S	S	S	S	S	R	S	S	S	S
VGC-296	Klebsiella pneumoniae	HIC	S			S		S	S	S		S	S	S	S	S		S		S		S	S	S							S		S	S
VGC-297	Staphylococcus capitis (No detection)	L										S					S		S		S					S			S	S		S		S	S
VGC-298	Escherichia coli	H	S			R		R	R	R		S	R	S	R	R		S		S		S	S	S							S		S	S
VGC-299	Staphylococcus capitis	HC										R					R		S		R					S			R	R		S		S	S
VGC-300	Escherichia coli	H	S			R		R	R	R		S	R	S	R	R		S		S		S	S	S							S		S	S
VGC-301	Escherichia coli	HC	S			R		R	S	S		R	R	S	R	R		S		S		R	S	S							R		S	R
VGC-302	Klebsiella pneumoniae	L	S			R		R	R	R		S	R	S	R	R		S		S		S	S	S							S		S	R
VGC-303	Klebsiella pneumoniae	M	R			S		S	S	S		S	S	S	S	R		S		S		S	R	S							S		S	S
VGC-303	Klebsiella aerogenes	H	S			S		S	S	S		R	S	S	S	R		S		S		S	S	S							S		S	S
VGC-303	Enterococcus faecalis	M																	S				S			S				S		S			S
VGC-304	Klebsiella pneumoniae	H	R			R		R	S	S		S	S	S	S	S		S		S		S	R	S							S		S	S
VGC-304	Klebsiella aerogenes	M	R			R		R	S	S		R	S	S	S	S		S		S		S	R	S							S		S	S
VGC-304	Enterococcus faecalis	M																	S				S			S				S		S			S
VGC-306	Acinetobacter pittii	HC	S			S			S	S			S		S	S		S					R	S							S		S	S
VGC-307	Klebsiella pneumoniae	L	S			R		R	R	R		R	R	S	R	S		S		R		R	S	R							R		S	S
VGC-308	Staphylococcus aureus	HC										S					S		S		R					S			S	R		S		S	S
VGC-309	Staphylococcus aureus	HC										R					R		S		R					S			R	R		S		S	S
VGC-310	Escherichia coli	HC	S			S		S	S	S		S	S	S	S	R		S		S		S	S	S							S		S	S
VGC-311	Escherichia coli	HC	S			R		S	S	S		S	S	S	S	R		S		S		S	R	S							S		S	R
VGC-312	Serratia marcescens	H	R	R	R	R	S	R	R	S	R	R	R	S	R	R	S	S	S	R	S	R	R	R	S	S	S	S	S	S	R	S	S	S	S
VGC-313	Staphylococcus aureus (No detection)	L										S					S		S		R					S			S	S		S		S	S
VGC-314	Streptococcus milleri	M													S		S				S					S				S					S
VGC-315	Staphylococcus aureus	HC										S					S		S		S					S			S	S		S		S	S
VGC-316	Staphylococcus aureus	HC										S					S		S		S					S			S	S		S		S	S
VGC-317	Staphylococcus aureus	HC										S					S		S		S					S			S	S		S		S	S
VGC-318	Staphylococcus aureus	HC										S					S		S		S					S			S	S		S		S	S
VGC-319	Escherichia coli	H	S			S		S	S	S		S	S	S	S	S		S		S		S	S	S							S		S	S
VGC-319	Aeromonas caviae	M	S						S			S	S		S	S							S	S							S			S
VGC-320	Escherichia coli	H	S			S		S	S	S		S	S	S	S	S		S		S		S	S	S							S		S	S
VGC-320	Aeromonas caviae	M	S						S			S	S		S	S							S	S							S			S
VGC-321	Escherichia coli	HC	S			R		S	S	S		S	S	S	S	R		S		S		S	R	S							S		S	R
VGC-322	Klebsiella aerogenes	H	S			S		S	S	S		R	S	S	S	R		S		S		S	S	S							S		S	S
VGC-323	Klebsiella pneumoniae	HC	S			R		S	S	S		S	S	S	S	R		S		S		S	S	S							S		S	S
VGC-324	Escherichia coli	HC	S			S		S	S	S		S	S	S	S	R		S		S		S	S	S							S		S	S
VGC-325	Staphylococcus argenteus	HC										S					S		S		S					S			S	S		S		S	S
VGC-326	Staphylococcus argenteus	HC										S					S		S		S					S			S	S		S		S	S
VGC-327	Escherichia coli	HC	S			R		S	S	S		S	S	S	S	S		S		S		S	R	S							S		S	S
VGC-328	Staphylococcus aureus	HC										S					S		S		S					S			S	S		S		S	S
VGC-329	Enterococcus faecalis	M																	S				S			S				S		S		R	S
VGC-329	Klebsiella quasipneumoniae	H	S			S		S	S	S		S	S	S	S	R		S		S		S	S	S							S		S	R
VGC-330	Streptococcus agalactiae	HIC													S		S				R					S				S					S
VGC-331	Streptococcus agalactiae	HC													S		S				R					S				S					S
VGC-332	Staphylococcus capitis	HC										R					S		S		S					S			R	R		S		S	S
VGC-333	Staphylococcus argenteus	HC										S					S		S		S					S			S	S		S		S	S
VGC-334	Escherichia coli	HC	S			R		S	S	S		S	S	S	S	S		S		S		S	S	S							S		S	R
VGC-335	Staphylococcus argenteus	HC										S					S		S		S					S			S	S		S		S	S
VGC-336	Staphylococcus aureus	HC										S					R		S		S					S			S	R		S		S	S
VGC-337	Pseudomonas aeruginosa	HC	S						R	S			R	S		R							R	S							S
VGC-338	Candida parapsilosis	HIC	S	S	S	S	S	S	S	S	S	S	S	S	S	S	S	S	S	S	S	S	S	S	S	S	S	S	S	S	S	S	S	S	S
VGC-339	Staphylococcus aureus	HC										R					S		S		S					S			R	R		S		S	S
VGC-340	Staphylococcus aureus	HC										R					S		S		S					S			R	R		S		S	S
VGC-341	Escherichia coli	HC	S			R		S	S	S		S	S	S	S	S		S		S		S	S	S							S		S	S
VGC-342	Staphylococcus haemolyticus	HC										R					R		S		R					S			R	R		S		S	S
VGC-343	Staphylococcus aureus	HC										R					R		S		R					S			R	R		S		S	S
VGC-344	Staphylococcus aureus	HC										R					R		S		R					S			R	R		S		S	S
VGC-345	Escherichia coli	HC	S			S		S	S	S		S	S	S	S	S		S		S		S	S	S							S		S	S
VGC-346	Candida parapsilosis	HIC	S	S	S	S	S	S	S	S	S	S	S	S	S	S	S	S	S	S	S	S	S	S	S	S	S	S	S	S	S	S	S	S	S
VGC-347	Staphylococcus aureus (No detection)	L										S					R		S		R					S			S	S		S		S	S
VGC-348	Staphylococcus argenteus	HC										S					S		S		S					S			S	S		S		S	S
VGC-349	Klebsiella pneumoniae	L	S			S		S	S	S		S	S	S	S	S		S		S		S	S	S							S		S	S
VGC-350	Klebsiella pneumoniae	L	S			R		S	R	S		S	R	S	R	R		S		S		S	S	S							R		S	S
VGC-351	Serratia marcescens	HC	R	R	R	R	S	R	S	S	R	R	R	S	S	S	S	S	S	S	S	S	S	S	S	S	S	S	S	S	R	S	S	S	S
VGC-352	Serratia marcescens	HC	R	R	R	R	S	R	S	S	R	R	R	S	S	S	S	S	S	S	S	S	S	S	S	S	S	S	S	S	R	S	S	S	S
VGC-353	Staphylococcus aureus	HC										R					R		S		R					S			R	R		S		S	S
VGC-354	Enterococcus faecium	HC																	S				R			S				R		S			S
VGC-355	Schaalia odontolytica	HC	S	S	S	S	S	S	S	S	S	S	S	S	S	S	R	S	S	S	R	S	S	S	S	S	S	S	S	S	S	S	S	S	S
VGC-356	Staphylococcus aureus	HC										R					R		S		R					S			R	R		S		S	S
VGC-357	Bacteroides thetaiotaomicron	H	S	S	S	S	S	S	S	S	S	S	S	S	S	S	R	S	S	S	R	S	S	S	S	S	S	S	S	R	S	S	S	S	S
VGC-358	Staphylococcus aureus	HC										R					S		S		S					S			R	R		S		S	S
VGC-359	Staphylococcus aureus	HC										R					S		S		S					S			R	R		S		S	S
VGC-360	Staphylococcus hominis	HC										R					R		S		R					S			R	R		S		S	S
VGC-361	Actinomyces naeslundii	HC	S	S	S	S	S	S	S	S	S	S	S	S	S	S	S	S	S	S	S	S	S	S	S	S	S	S	S	S	S	S	S	S	S
VGC-362	Escherichia coli	HC	S			R		S	S	S		S	S	S	S	R		S		S		S	R	S							S		S	R
VGC-363	Escherichia coli	H	S			S		S	S	S		S	S	S	S	R		S		S		S	S	S							S		S	S
VGC-364	Streptococcus agalactiae	HC													S		S				R					S				S					S
VGC-365	Streptococcus agalactiae	HC													S		S				R					S				S					S
VGC-366	Klebsiella pneumoniae	L	S			R		R	R	S		R	R	S	R	R		S		S		R	R	S							R		S	R
VGC-367	Klebsiella pneumoniae	HIC	S			R		S	S	S		S	S	S	S	R		S		S		S	S	S							S		S	S
VGC-368	Staphylococcus epidermidis	HC										R					R		S		R					S			R	R		S		S	S
VGC-369	Streptococcus sanguinis	HC													S		S				S					S				S					S
VGC-370	Enterococcus faecalis	HC																	S				S			S				S		S			S
VGC-371	Staphylococcus aureus	HC										S					S		S		S					S			S	S		S		S	S
VGC-372	Staphylococcus aureus	HC										R					S		S		S					S			R	R		S		S	S
VGC-373	Streptococcus thermophilus	M													S		R				R					S				S					S
VGC-374	Escherichia coli	H	S			S		S	S	S		S	S	S	S	R		S		S		S	S	S							S		S	S
VGC-375	Klebsiella quasipneumoniae	HC	S			S		S	S	S		S	S	S	S	R		S		S		S	S	S							S		S	S
VGC-376	Klebsiella quasipneumoniae	HC	S			S		S	S	S		S	S	S	S	R		S		S		S	S	S							S		S	S
VGC-377	Enterobacter hormaechei	HC	S			R		R	S	S		R	R	S	S	S		S		S		S	S	S							R		S	S
VGC-378	Enterobacter hormaechei	HC	S			R		R	S	S		R	R	S	S	S		S		S		S	S	S							R		S	S
VGC-379	Escherichia coli	HC	S			R		S	S	S		S	S	S	S	S		S		S		S	S	S							S		S	R
VGC-380	Escherichia coli	HC	S			R		S	S	S		S	S	S	S	R		S		S		S	S	S							S		S	R
VGC-381	Citrobacter youngae	H	S			R		S	S	S		S	S	S	S	R		S		S		S	S	S							S		S	R
VGC-382	Streptococcus agalactiae	HC													S		R				R					S				S					S
VGC-383	Corynebacterium afermentans (No detection)	L	S	S	S	S	S	S	S	S	S	S	S	S	S	S	S	S	S	S	S	S	S	S	S	S	S	S	S	S	S	S	S	S	S
VGC-384	Lasiodiplodia theobromae (No detection)	L	S	S	S	S	S	S	S	S	S	S	S	S	S	S	S	S	S	S	S	S	S	S	S	S	S	S	S	S	S	S	S	S	S
VGC-385	[Candida] glabrata	L	S	S	S	S	S	S	S	S	S	S	S	S	S	S	S	S	S	S	S	S	S	S	S	S	S	S	S	S	S	S	S	S	S
VGC-386	Serratia marcescens	HC	R	R	R	R	S	R	S	S	R	R	R	S	S	S	S	S	S	S	S	S	S	S	S	S	S	S	S	S	R	S	S	S	S
VGC-387	Acinetobacter nosocomialis	HC	S			S			S	S			S		S	S		S					S	S							S		S	S
VGC-388	Enterococcus faecium	H																	S				R			S				R		R			R
VGC-388	Acinetobacter nosocomialis	M	R			S			S	S			S		S	S		S					R	S							S		S	S
VGC-389	Staphylococcus aureus	HC										S					S		S		S					S			S	R		S		S	S
VGC-390	Klebsiella variicola	HC	S			R		S	S	S		S	S	S	S	R		S		S		S	S	S							S		S	S
VGC-391	Escherichia coli	HC	S			R		S	S	S		S	S	S	S	R		S		S		S	R	S							S		S	S
VGC-392	Klebsiella pneumoniae	H	S			R		S	R	S		S	R	S	R	R		S		S		S	S	S							S		R	S
VGC-392	Klebsiella oxytoca	M	R			R		R	R	S		R	R	S	R	R		S		S		R	S	S							R		R	R
VGC-393	Klebsiella oxytoca	HC	R			R		R	S	S		R	R	S	S	R		S		S		R	S	S							R		S	S
VGC-394	Enterobacter cloacae complex sp.	HC	S			R		R	S	S		R	R	S	S	S		S		S		S	S	S							R		S	S
VGC-395	Enterococcus faecium	L																	S				S			S				R		R			R
VGC-396	Serratia marcescens	HC	R	S	R	R	S	R	S	S	S	R	S	S	S	S	S	S	S	S	S	S	S	S	S	S	S	S	S	S	S	S	S	S	S
VGC-397	Escherichia coli	HC	S			R		S	R	S		S	R	S	R	R		S		S		S	R	S							S		S	S
VGC-398	Enterococcus faecium	HC																	S				R			S				R		R			R
VGC-399	Serratia marcescens	HC	R	R	R	R	S	R	S	S	R	R	R	S	S	S	S	S	S	S	S	S	S	S	S	S	S	S	S	S	R	S	S	S	S
VGC-400	Staphylococcus hominis	HC										R					R		S		R					S			R	R		S		S	S
VGC-401	Serratia marcescens	HC	R	R	R	R	S	R	S	S	R	R	S	S	S	R	S	S	S	S	S	S	S	S	S	S	S	S	S	S	R	S	S	S	S
VGC-402	Escherichia coli	HC	S			R		S	S	S		S	S	S	S	R		S		S		S	R	S							S		S	S
VGC-403	Staphylococcus aureus	HC										S					S		S		S					S			S	R		S		S	S
VGC-404	Staphylococcus capitis	HC										R					S		S		S					S			R	R		S		S	S
VGC-405	Enterobacter hormaechei	HC	S			R		R	S	S		R	R	S	S	S		S		S		S	S	S							R		S	R
VGC-406	Staphylococcus aureus	HC										R					R		S		R					S			R	R		S		S	S
VGC-407	Staphylococcus aureus	HC										R					R		S		R					S			R	R		S		S	S
VGC-408	Streptococcus milleri	M													S		S				S					S				S					S
VGC-409	Staphylococcus aureus	HC										S					S		S		S					S			S	R		S		S	S
VGC-410	Staphylococcus capitis	HC										R					S		S		S					S			R	R		S		S	S
VGC-411	Klebsiella pneumoniae	HC	S			R		R	R	S		R	R	S	R	R		S		S		R	S	S							R		S	R
VGC-412	Klebsiella pneumoniae	HC	S			R		R	S	S		R	R	S	S	R		S		S		R	R	S							R		S	R
VGC-413	Staphylococcus aureus	HC										R					R		S		R					S			R	R		S		S	S
VGC-414	Staphylococcus hominis	HC										R					R		S		S					S			R	R		S		S	S
VGC-415	Escherichia coli	HC	S			R		S	S	S		S	S	S	S	R		S		S		S	S	S							S		S	R
VGC-417	Enterococcus lactis	HC																	S				R			S				R		S			S
VGC-418	Staphylococcus capitis	HC										R					R		S		R					S			R	R		S		S	S
VGC-419	Klebsiella pneumoniae	H	S			R		S	S	S		S	S	S	S	R		S		S		S	S	S							R		S	S
VGC-420	Klebsiella pneumoniae	HC	S			R		S	S	S		S	S	S	S	R		S		S		S	S	S							R		S	S
VGC-421	Escherichia coli	HC	S			R		S	S	S		S	S	S	S	S		S		S		S	R	S							S		S	R
VGC-422	Escherichia coli	HC	S			R		R	R	S		S	R	S	R	R		S		S		S	S	S							S		S	R
VGC-423	Lasiodiplodia theobromae (No detection)	L	S	S	S	S	S	S	S	S	S	S	S	S	S	S	S	S	S	S	S	S	S	S	S	S	S	S	S	S	S	S	S	S	S
VGC-424	Proteus mirabilis	HC	S	S	R	R	S	S	S	S	S	S	S	S	S	S	S	S	S	S	S	S	R	S	S	S	S	S	S	S	S	S	S	R	S
VGC-425	Staphylococcus caprae	HC										R					R		S		R					S			R	R		S		S	S
VGC-426	Enterobacter cloacae complex sp.	HC	S			R		R	S	S		R	R	S	R	R		S		S		R	S	S							R		S	R
VGC-427	Staphylococcus capitis	HC										R					S		S		S					S			R	R		S		S	S
VGC-428	Staphylococcus epidermidis	HC										S					R		S		S					S			S	R		S		S	S
VGC-429	Klebsiella pneumoniae	L	S			S		S	S	S		S	S	S	S	S		S		S		S	S	S							S		S	S
VGC-430	Bacteroides fragilis	HC	S	S	S	S	S	S	S	S	S	S	S	S	S	S	S	S	S	S	S	S	S	S	S	S	S	R	S	R	S	S	S	S	S
VGC-431	Pseudomonas aeruginosa	H	S						R	S			R	S		S							R	S							S
VGC-432	Klebsiella pneumoniae	HIC	S			S		S	S	S		S	S	S	S	R		S		S		S	S	S							S		S	S
VGC-433	Escherichia coli	HC	S			R		R	S	S		R	R	S	R	R		S		S		R	S	S							R		S	R
VGC-434	Klebsiella pneumoniae	H	S			R		R	R	S		R	R	S	R	R		S		S		R	R	S							R		S	R
VGC-435	Escherichia coli	HC	S			R		S	S	S		S	S	S	S	S		S		S		S	S	S							S		S	R
VGC-436	Staphylococcus capitis	HC										S					S		S		S					S			S	R		S		S	S
VGC-437	Burkholderia cepacia	H											S												S									S
VGC-438	Bacillus pumilus	HC	S	S	S	S	S	S	S	S	S	S	S	S	S	S	S	S	S	S	S	S	S	S	S	S	S	S	S	S	S	S	S	S	S
VGC-439	Klebsiella pneumoniae	HC	S			R		R	S	S		S	S	S	S	R		S		S		S	S	S							S		S	S
VGC-440	Streptococcus oralis	HC													S		S				S					S				S					S
VGC-441	Escherichia coli	H	S			S		S	S	S		S	S	S	S	R		S		S		S	S	S							S		S	S
VGC-442	Pseudomonas aeruginosa	H	S						R	S			R	S		R							S	S							S
VGC-443	Pseudomonas aeruginosa	HC	S						R	S			R	S		R							R	S							S
VGC-444	Enterococcus faecalis	H																	S				S			S				S		S			S
VGC-444	Staphylococcus haemolyticus	M										S					S		S		S					S			S	R		S		S	S
VGC-445	Staphylococcus capitis	HC										S					S		S		S					S			S	R		S		S	S
VGC-446	Klebsiella pneumoniae	HC	S			S		S	S	S		S	S	S	S	R		S		S		S	S	S							S		S	S
VGC-447	Janibacter massiliensis	HC	S	S	S	S	S	S	S	S	S	S	S	S	S	S	S	S	S	S	S	S	S	S	S	S	S	S	S	S	S	S	S	S	S
VGC-448	Enterobacter cloacae complex sp.	H	R			R		R	R	S		R	R	S	R	R		S		S		S	S	S							R		S	R
VGC-449	Candida parapsilosis	HIC	S	S	S	S	S	S	S	S	S	S	S	S	S	S	S	S	S	S	S	S	S	S	S	S	S	S	S	S	S	S	S	S	S
VGC-450	Pseudomonas aeruginosa	H	S						S	S			S	S		S							S	S							S
VGC-450	Dermabacter vaginalis	M	S	S	R	R	S	S	S	S	S	S	S	S	S	S	R	S	S	S	R	S	S	S	S	S	S	S	S	S	S	S	S	S	S
VGC-451	Burkholderia cepacia	H											S												S									S
VGC-452	Burkholderia cepacia	HIC											S												S									S
VGC-453	Acinetobacter nosocomialis	HC	S			S			S	S			S		S	S		S					S	S							S		S	S
VGC-454	Enterococcus faecalis	HC																	S				S			S				S		S			S
VGC-455	Vibrio cholerae	HC	S			S		S	S			S	S			S							S	S							S			S
VGC-456	Vibrio cholerae	H	S			S		S	S			S	S			S							S	S							S			S
VGC-457	Klebsiella pneumoniae	L	S			S		S	S	S		S	S	S	S	S		S		S		S	S	S							S		S	S
VGC-458	Dialister pneumosintes	HC	S	S	S	S	S	S	S	S	S	S	S	S	S	S	S	S	S	S	S	S	S	S	S	S	S	S	S	S	S	S	S	S	S
Note
	Samples with sequencing amount less than 40 Mbp
	Samples identified as polymicrobial infections through nanopore sequencing
	Using negative blood cultures as a reference, classified reads below 2.4% were considered as "No detection"

## Sheet: TableS4
Table S4: Assembly statistics and species assignments for samples labeled as M and L, and samples with sequencing amount less than 40 Mbp
Sample ID	MALDI-TOF	Description	Centrifuge top rank	Centrifuge second rank	Reference	Credibility	num_seqs	sum_len	min_len	avg_len	max_len
VGC-038	Streptococcus constellatus		Streptococcus constellatus (57.53%)	Streptococcus milleri (25.38%)	Streptococcus milleri	M	8	1960339	3170	245042	844735
VGC-039	Streptococcus constellatus		Streptococcus constellatus (56.84%)	Streptococcus milleri (25.14%)	Streptococcus milleri	M	8	1953469	1292	244184	491305
VGC-143	Aerococcus viridans		Aerococcus urinaeequ (48.22%)	Aerococcus viridans (23.76%)	Aerococcus viridans	M	242	1969085	1385	8136.7	62035
VGC-211	No report		Delftia tsuruhatensis (41.87%)	Delftia lacustris (35.82%)	Delftia lacustris	M	568	7028927	1315	12374.9	99252
VGC-243	Streptococcus salivarius group		Streptococcus salivarius (19.54%)	Streptococcus thermophilus (12.12%)	Streptococcus thermophilus	M	470	2132858	502	4538	23275
VGC-314	Streptococcus anginosus		Streptococcus anginosus (7.40%)	Streptococcus milleri with (3.28%)	Streptococcus milleri	M	339	1911976	709	5640	38443
VGC-373	Streptococcus salivarius group		Streptococcus salivarius (40.39%)	Streptococcus thermophilus (26.13%)	Streptococcus thermophilus	M	13	2128502	1752	163731	732118
VGC-408	Streptococcus anginosus		Streptococcus anginosus (53.18%)	Streptococcus milleri (24.19%)	Streptococcus milleri	M	65	1993320	1021	30666.5	305930
VGC-035	Unidentified Gram positive bacillus		Microbacterium hominis (2.19%)	Microbacterium testaceum (1.15%)	Not available, Centrifuge top rank was used	L	10	4395408	2293	439541	2223301
VGC-059	Candida albicans		Candida albicans (27.61%)	Lasiodiplodia theobromae (3.55%)	Not available, Centrifuge top rank was used	L	80	302240	577	3778	11891
VGC-075	Candida albicans		Candida albicans (38.12%)	Lasiodiplodia theobromae (8.61%)	Not available, Centrifuge top rank was used	L	8	50846	2240	6355.8	22523
VGC-112	Pantoea spp.		Pantoea dispersa (4.46%)	Pantoea vagans (1.30%)	Not available, Centrifuge top rank was used	L	847	3433976	1806	4054.3	20313
VGC-116	Pantoea spp.	No detection	Pantoea dispersa (4.48%)	Lasiodiplodia theobromae (1.95%)	Not available, Centrifuge top rank was used	L	824	3272362	1319	3971.3	21452
VGC-118	Fusobacterium periodonticum		Fusobacterium pseudoperiodonticum (32.57%)	Fusobacterium nucleatum (13.81%)	Not available, Centrifuge top rank was used	L	279	2306821	499	8268.2	74181
VGC-137	Staphylococcus capitis ; Klebsiella pneumoniae		Staphylococcus capitis (77.21%)	Corynebacterium urealyticum (4.01%)	Not available, Centrifuge top rank was used	L	398	3031931	1412	7617.9	38721
VGC-154	Bacteroides ovatus		Bacteroides xylanisolvens (41.38%)	Bacteroides ovatus (14.90%)	Not available, Centrifuge top rank was used	L	1468	6931798	1191	4721.9	25159
VGC-187	Staphylococcus epidermidis	No detection	Gordonia bronchialis (1.05%)	Lasiodiplodia theobromae (0.47%)	Not available, Centrifuge top rank was used	L	1477	5012360	1366	3393.6	13384
VGC-229	Unidentified Gram positive bacillus		Cellulomonas fimi (2.53%)	Cellulosimicrobium cellulans (1.20%)	Not available, Centrifuge top rank was used	L	4	4178857	5111	1.04471e+06	2905317
VGC-234	Clostridium sp.	No detection	Lasiodiplodia theobromae (3.26%)	Staphylococcus aureus (0.28%)	Not available, Centrifuge top rank was used	L	195	582983	1522	2989.7	7705
VGC-267	Cryptococcus neoformans		Cryptococcus neoformans (4.45%)	Lasiodiplodia theobromae (2.29%)	Not available, Centrifuge top rank was used	L	17	48065	1186	2827.4	4856
VGC-289	Pseudomonas putida		Pseudomonas putida (5.25%)	Pseudomonas plecoglossicida (4.33%)	Not available, Centrifuge top rank was used	L	824	5880836	697	7136.9	50862
VGC-297	No growth	No detection	Staphylococcus capitis (0.16%)	Salmonella enterica (0.13%)	Not available, Centrifuge top rank was used	L	246	4092849	1094	16637.6	127904
VGC-313	Staphylococcus aureus	No detection	Staphylococcus aureus (2.07%)	Lasiodiplodia theobromae (1.76%)	Not available, Centrifuge top rank was used	L	30	88432	1338	2947.7	5662
VGC-347	No growth	No detection	Staphylococcus aureus (0.74%)	[Ruminococcus] gnavus (0.52%)	Not available, Centrifuge top rank was used	L	337	2916830	803	8655.3	43550
VGC-366	Klebsiella pneumoniae ; Pseudomonas aeruginosa		Klebsiella pneumoniae (53.91%)	Klebsiella africana (5.83%)	Not available, Centrifuge top rank was used	L	222	747809	1444	3368.5	15031
VGC-383	Corynebacterium sp.	No detection	Corynebacterium afermentans (9.21%)	Lasiodiplodia theobromae (5.66%)	Not available, Centrifuge top rank was used	L	2	7214	2399	3607	4815
VGC-384	No growth	No detection	Lasiodiplodia theobromae (9.13%)	Streptococcus agalactiae (1.56%)	Not available, Centrifuge top rank was used	L	4	10659	2559	2664.8	2909
VGC-385	Candida glabrata		[Candida] glabrata (74.95%)	Lasiodiplodia theobromae (2.81%)	Not available, Centrifuge top rank was used	L	112	313072	1045	2795.3	10233
VGC-423	No growth	No detection	Lasiodiplodia theobromae (7.06%)	Staphylococcus epidermidis (2.19%)	Not available, Centrifuge top rank was used	L	2	3380	1195	1690	2185
VGC-029	Proteus mirabilis ; Staphylococcus aureus	Low throughput			Proteus mirabilis	L	305	1402071	1674	4597	15941
VGC-076	Klebsiella pneumoniae ; Enterococcus faecalis ; Staphylococcus haemolyticus	Low throughput
VGC-077	Klebsiella pneumoniae ; Enterococcus faecalis ; Staphylococcus haemolyticus	Low throughput			Klebsiella pneumoniae	L	2	4793	2337	2396.5	2456
VGC-092	Group B streptococcus (S. agalactiae)	Low throughput			Streptococcus agalactiae	HIC	149	1013244	1425	6800.3	19079
VGC-160	Klebsiella pneumoniae	Low throughput			Klebsiella pneumoniae	HIC	416	2791614	1686	6710.6	30266
VGC-161	Klebsiella pneumoniae	Low throughput			Klebsiella pneumoniae	L	40	135143	2237	3378.6	10718
VGC-198	Klebsiella pneumoniae	Low throughput			Klebsiella pneumoniae	L	3	9055	1498	3018.3	4948
VGC-199	Klebsiella pneumoniae	Low throughput			Klebsiella pneumoniae	L
VGC-240	Proteus mirabilis	Low throughput			Proteus mirabilis	L	64	265545	2238	4149.1	10859
VGC-246	No report	Low throughput			Klebsiella pneumoniae	L	73	267727	2216	3667.5	7890
VGC-288	Streptococcus mitis group	Low throughput			Streptococcus oralis	L	13	56588	2036	4352.9	9295
VGC-302	Klebsiella pneumoniae	Low throughput			Klebsiella pneumoniae	L	142	419420	1549	2953.7	5724
VGC-307	No growth	Low throughput			Klebsiella pneumoniae	L	224	954820	2089	4262.6	12541
VGC-330	Group B streptococcus (S. agalactiae)	Low throughput			Streptococcus agalactiae	HIC	131	640536	2234	4889.6	14464
VGC-349	Klebsiella pneumoniae	Low throughput			Klebsiella pneumoniae	L	9	24988	2306	2776.4	3983
VGC-350	Klebsiella pneumoniae	Low throughput			Klebsiella pneumoniae	L	182	537475	1561	2953.2	6254
VGC-395	No report	Low throughput			Enterococcus faecium	L	155	601695	1274	3881.9	13911
VGC-429	Klebsiella pneumoniae	Low throughput			Klebsiella pneumoniae	L	188	834499	2133	4438.8	15816
VGC-457	Klebsiella pneumoniae	Low throughput			Klebsiella pneumoniae	L	17	68839	2261	4049.4	9397
Note
	Samples with sequencing amount less than 40 Mbp
	Nearly complete genome assemblies, with maximum contig length exceeding half of the genome
	Using negative blood cultures as a reference, classified reads below 2.4% were considered as "No detection". This Centrifuge classification was based all reads.
	Please note that the Centrifuge results are based on reads with a length of >= 1000 bp.

## Sheet: TableS5
Table S5: Comparison results of species and resistance predictions for samples with monomicrobial infections
Sample ID	Species name	MALDI-TOF	Credibility	Consistent species	num_seqs	sum_len	min_len	avg_len	max_len	Amikacin	Amoxicillin+Clavulanic acid	Ampicillin	Ampicillin+Sulbactam	Aztreonam	Cefazolin	Cefepime	Cefoperazone	Cefotaxime	Cefoxitin	Ceftazidime	Ceftazidime+Avibactam	Ceftriaxone	Ciprofloxacin	Clindamycin	Colistin	Daptomycin	Ertapenem	Erythromycin	Flomoxef	Gentamicin	Imipenem	Levofloxacin	Linezolid	Metronidazole	Minocycline	Oxacillin	Penicillin	Piperacillin+Tazobactam	Teicoplanin	Tigecycline	Trimethoprim+Sulfamethoxazole	Vancomycin			r0	s0	R	S	RI or SI
VGC-001	Staphylococcus capitis	Staphylococcus not aureus	HC	0	6	2553794	2218	425632	1343830										RR					S		S		S					S			R	R		S		S	S			0	0	2	7	0
VGC-003	Acinetobacter nosocomialis	Acinetobacter nosocomialis	HC	1	543	4009340	580	7383.7	90573	SS			r0			S	S			S		S	S		S					R	R							s0		S	R				1	1	3	7	0
VGC-004	Enterococcus faecium	Enterococcus faecium	HC	1	27	3202392	1064	118607	865468																	SS				RR			S				R		R			R			0	0	3	1	0
VGC-006	Salmonella enterica	Salmonella Group D1 ( Salmonella non-typhi)	HC	0	83	4764842	630	57407.7	286166	RR			S		SS	S	S		SS	S	SS	S	S		SS		S		S	SS	S							S		S	S				0	0	0	12	0
VGC-007	Klebsiella pneumoniae	Klebsiella pneumoniae	HC	1	19	5472657	746	288035	2445296	S			r0		S	r0	S		S	r0	SS	r0	r0		SS		S		S	S	S							r0		S	S				6	0	0	10	0
VGC-008	Klebsiella pneumoniae	Klebsiella pneumoniae	HC	1	115	5637498	745	49021.7	316115	S			r0		S	S	S		S	S	SS	S	r0		SS		S		S	S	S							S		S	S				2	0	0	14	0
VGC-009	Listeria monocytogenes	Listeria monocytogenes	HC	1	11	2960561	541	269142	1461059			S																									S				S				0	0	0	3	0
VGC-010	Klebsiella pneumoniae	Klebsiella pneumoniae	HC	1	11	5460806	1202	496437	2687236	S			S		S	S	S		S	S	SS	S	r0		SS		S		S	S	S							S		S	S				1	0	0	15	0
VGC-011	Klebsiella pneumoniae	Klebsiella pneumoniae	HC	1	17	5323746	1227	313162	2264495	r0			R		R	r0	r0		S	r0	S	R	R		SS		S		S	S	S							S		SS	S				4	0	4	8	0
VGC-012	Acinetobacter nosocomialis	Acinetobacter nosocomialis	HC	1	402	4020943	541	10002.3	88675	SS			r0			S	S			S		S	S		S					R	R							s0		S	R				1	1	3	7	0
VGC-013	Klebsiella quasipneumoniae	Klebsiella pneumoniae	HC	0	21	5571136	1101	265292	2543758	S			R		R	S	S		R	R	S	SI	r0		SS		S		RI	S	S							r0		S	R				2	0	5	8	2
VGC-014	Klebsiella pneumoniae	Klebsiella pneumoniae	HC	1	17	5342466	1336	314263	1406178	S			S		S	S	S		S	S	SS	S	r0		SS		S		S	S	S							S		S	S				1	0	0	15	0
VGC-017	Ralstonia mannitolilytica	Ralstonia mannitolilytica	HC	1	12	4873431	5664	406119	1221593	R	SS	SS	SS	SS	SS	S	SS	SS	SS	SI	SS	S	S	SS	SS	SS	SS	SS	SS	R	RI	SS	SS	SS	SS	SS	SS	S	SS	S	S	SS			0	0	2	6	2
VGC-018	Pseudomonas aeruginosa	Pseudomonas aeruginosa	HC	1	324	6712436	1287	20717.4	170031	S						r0	S			r0	S		S							r0	s0							S							3	1	0	5	0
VGC-019	Escherichia coli	Escherichia coli	HC	1	22	5343615	1087	242892	831351	S			r0		S	S	S		S	S	SS	S	r0		SS		S		S	S	S							S		S	S				2	0	0	14	0
VGC-020	Escherichia coli	Escherichia coli	HC	1	23	5309678	857	230856	641519	S			r0		S	S	S		S	S	SS	S	S		SS		S		S	S	S							S		S	S				1	0	0	15	0
VGC-021	Klebsiella pneumoniae	Klebsiella pneumoniae	HC	1	4	5435013	221112	1.35875e+06	3246662	S			r0		S	S	S		S	S	SS	S	r0		SS		S		S	S	S							S		S	S				2	0	0	14	0
VGC-022	Staphylococcus aureus	Staphylococcus aureus	HC	1	5	2876502	49271	575300	1492327										SS					S		S		S					S			S	R		S		S	S			0	0	1	8	0
VGC-023	Pseudomonas aeruginosa	Pseudomonas aeruginosa	HC	1	251	6979721	772	27807.7	255077	S						r0	S			r0	SS		r0							r0	S							S							4	0	0	4	0
VGC-024	Pseudomonas aeruginosa	Pseudomonas aeruginosa	HC	1	288	7023967	629	24388.8	164595	S						r0	S			r0	SS		r0							r0	S							S							4	0	0	4	0
VGC-025	Staphylococcus cohnii	Staphylococcus not aureus	HC	0	5	2728927	2338	545785	2669646										RR					R		S		R					S			R	R		S		s0	S			0	1	4	4	0
VGC-026	Staphylococcus epidermidis	Staphylococcus epidermidis	HC	1	25	2534523	1700	101381	668679										RR					S		S		R					S			R	R		S		S	S			0	0	3	6	0
VGC-027	Parabacteroides distasonis	Parabacteroides distasonis	HC	1	31	5010734	1368	161637	1135305	SS	SS	RR	R	SS	SS	SS	SS	SS	RR	SS	SS	SS	SS	R	SS	SS	SS	RR	s0	SS	SS	SS	SS	S	RR	SS	s0	S	SS	SS	SS	SS			0	2	2	2	0
VGC-028	Escherichia coli	Escherichia coli	HC	1	29	5009136	1365	172729	587837	S			r0		R	R	S		S	RI	S	R	S		SS		S		S	S	S							S		S	R				1	0	4	11	1
VGC-030	Staphylococcus capitis	Staphylococcus not aureus	HC	0	21	2635366	511	125494	2362509										SS					R		S		R					S			S	R		S		S	S			0	0	3	6	0
VGC-031	Streptococcus agalactiae	Group B streptococcus (S. agalactiae)	HC	1	13	2178616	1358	167586	1769369													SS		R				R					S				S					S			0	0	2	3	0
VGC-032	Klebsiella pneumoniae	Klebsiella pneumoniae	HC	1	26	5536211	565	212931	872215	S			r0		S	S	S		S	S	SS	S	r0		SS		S		S	S	S							S		S	S				2	0	0	14	0
VGC-033	Klebsiella pneumoniae	Klebsiella pneumoniae	HC	1	16	5539079	663	346192	2480112	S			r0		S	S	S		S	S	SS	S	r0		SS		S		S	S	S							S		S	S				2	0	0	14	0
VGC-034	Klebsiella pneumoniae	Klebsiella pneumoniae	HC	1	22	5631513	543	255978	1151299	S			S		S	S	S		S	S	SS	S	r0		SS		S		S	S	S							S		S	S				1	0	0	15	0
VGC-035	Microbacterium hominis	Unidentified Gram positive bacillus	L	0	10	4395408	2293	439541	2223301	SS	SS	SS	SS	SS	SS	SS	SS	SS	SS	SS	SS	SS	s0	s0	SS	SS	SS	SS	SS	S	SS	SS	SS	SS	SS	SS	S	SS	SS	SS	S	S			0	2	0	4	0
VGC-037	Staphylococcus aureus	Staphylococcus aureus	HC	1	5	2783310	3167	556662	1670389										SS					R		S		R					S			S	R		S		S	S			0	0	3	6	0
VGC-038	Streptococcus milleri	Streptococcus constellatus	M	0	8	1960339	3170	245042	844735													S		S				S					S				S					S			0	0	0	6	0
VGC-039	Streptococcus milleri	Streptococcus constellatus	M	0	8	1953469	1292	244184	491305													S		S				S					S				S					S			0	0	0	6	0
VGC-041	Pseudomonas aeruginosa	Pseudomonas aeruginosa	HC	1	297	6595077	1246	22205.6	148037	S						r0	S			r0	SS		r0							r0	S							S							4	0	0	4	0
VGC-042	Escherichia coli	Escherichia coli	HC	1	14	5011847	1346	357989	1782685	S			R		R	S	S		R	R	S	R	R		SS		S		R	r0	S							r0		S	R				2	0	8	7	0
VGC-043	Staphylococcus aureus	Staphylococcus aureus	HC	1	20	3081520	668	154076	1186744										RR					R		S		R					S			R	R		S		s0	S			0	1	4	4	0
VGC-044	Salmonella enterica	Salmonella Group D1 ( Salmonella non-typhi)	HC	0	55	4802388	3234	87316.1	329857	RR			S		SS	S	S		SS	S	SS	S	S		SS		S		S	SS	S							S		S	S				0	0	0	12	0
VGC-045	Salmonella enterica	Salmonella Group D1 ( Salmonella non-typhi)	HC	0	81	4814097	2140	59433.3	521026	RR			S		SS	S	S		SS	S	SS	S	S		SS		S		S	SS	S							S		S	S				0	0	0	12	0
VGC-046	Klebsiella pneumoniae	Klebsiella pneumoniae	HC	1	31	5193396	2093	167529	1049338	S			r0		S	r0	S		S	r0	SS	r0	r0		SS		S		S	S	S							S		S	S				5	0	0	11	0
VGC-047	Salmonella enterica	Salmonella Group C2	HC	0	24	4942848	507	205952	1099518	RR			R		RR	R	S		SS	R	S	RR	R		SS		S		S	RR	S							S		SI	R				0	0	5	6	1
VGC-048	Enterococcus faecium	Enterococcus faecium	HC	1	37	3208645	1976	86720.1	363158																	SS				RR			S				R		R			R			0	0	3	1	0
VGC-051	Staphylococcus aureus	Staphylococcus aureus	HC	1	13	2778661	1577	213743	1414149										SS					S		S		S					S			S	R		S		S	S			0	0	1	8	0
VGC-052	Staphylococcus aureus	Staphylococcus aureus	HC	1	12	2770334	2157	230861	1421084										SS					S		S		S					S			S	R		S		S	S			0	0	1	8	0
VGC-053	Staphylococcus haemolyticus	Staphylococcus not aureus	HC	0	10	2615388	2069	261539	981734										RR					R		S		S					S			R	R		S		S	S			0	0	3	6	0
VGC-054	Enterobacter cloacae complex sp.	Enterobacter cloacae complex	HC	1	20	4835538	1193	241777	2474833	S			R		R	S	S		R	r0	SS	S	S		SS		S		SI	S	S							r0		S	S				2	0	3	10	1
VGC-055	Staphylococcus aureus	Staphylococcus aureus	HC	1	20	2943071	2037	147154	977545										RR					S		S		R					S			R	R		S		S	S			0	0	3	6	0
VGC-056	Staphylococcus capitis	Staphylococcus not aureus	HC	0	17	2592056	1325	152474	1461671										RR					R		S		R					S			R	R		S		S	S			0	0	4	5	0
VGC-057	Corynebacterium afermentans	No bacterial growth for 7 days.	HC	0	8	2471008	2050	308876	1326678	SS	SS	SS	SS	SS	SS	SS	SS	SS	SS	SS	SS	SS	SS	SS	SS	SS	SS	SS	SS	SS	SS	SS	SS	SS	SS	SS	SS	SS	SS	SS	SS	SS			0	0	0	0	0
VGC-058	Streptococcus dysgalactiae	Streptococcus dysgalactiae subsp. equisimilis	HC	1	8	2147145	5145	268393	1242821													SS		r0				S					S				S					S			1	0	0	4	0
VGC-059	Candida albicans	Candida albicans	L	1	80	302240	577	3778	11891	SS	SS	SS	SS	SS	SS	SS	SS	SS	SS	SS	SS	SS	SS	SS	SS	SS	SS	SS	SS	SS	SS	SS	SS	SS	SS	SS	SS	SS	SS	SS	SS	SS			0	0	0	0	0
VGC-061	Streptococcus dysgalactiae	Streptococcus dysgalactiae subsp. equisimilis	HC	1	14	2171479	538	155106	1282544													SS		S				S					S				S					S			0	0	0	5	0
VGC-062	Streptococcus dysgalactiae	Streptococcus dysgalactiae subsp. equisimilis	HC	1	7	2157247	2194	308178	1288409													SS		S				S					S				S					S			0	0	0	5	0
VGC-064	Staphylococcus capitis	Staphylococcus not aureus	HC	0	7	2600557	3398	371508	1205480										RR					S		S		S					S			R	R		S		S	S			0	0	2	7	0
VGC-065	Escherichia coli	Escherichia coli	HC	1	18	5210314	913	289462	1942363	S			R		S	S	S		S	S	SS	S	r0		SS		S		S	R	S							S		S	R				1	0	3	12	0
VGC-066	Escherichia coli	Escherichia coli	HC	1	33	5251279	793	159130	1392572	S			R		S	S	S		S	S	SS	S	r0		SS		S		S	R	S							S		S	R				1	0	3	12	0
VGC-067	Serratia marcescens	Serratia marcescens	HC	1	7	5067828	5164	723975	3627692	r0	RR	RR	R	SS	R	S	S	RR	R	r0	SS	S	S	SS	SS	SS	S	SS	S	S	S	SS	SS	SS	SS	SS	SS	r0	SS	S	S	SS			3	0	3	10	0
VGC-068	Serratia marcescens	Serratia marcescens	HC	1	14	5080830	850	362916	3055716	r0	RR	RR	R	SS	R	S	S	RR	R	r0	SS	S	S	SS	SS	SS	S	SS	S	S	S	SS	SS	SS	SS	SS	SS	r0	SS	S	S	SS			3	0	3	10	0
VGC-069	Enterococcus faecalis	Enterococcus faecalis	HC	1	20	3177795	850	158890	1970080																	S				SS			S				S		S			S			0	0	0	5	0
VGC-070	Klebsiella pneumoniae	Klebsiella pneumoniae	HC	1	23	5725815	824	248948	1124895	S			R		R	R	R		R	R	S	R	R		SS		SI		R	S	S							RI		S	R				0	0	10	5	2
VGC-071	Escherichia coli	Escherichia coli	HC	1	49	5490540	538	112052	1175083	S			RI		S	S	S		S	S	SS	S	S		SS		S		S	S	S							S		S	R				0	0	1	14	1
VGC-073	Klebsiella pneumoniae	Klebsiella pneumoniae	HC	1	26	5176144	2042	199082	873337	S			r0		S	r0	S		S	r0	SS	r0	r0		SS		S		S	S	S							S		S	S				5	0	0	11	0
VGC-074	Candida albicans	Candida albicans	HIC	1	418	1773829	1283	4243.6	27485	SS	SS	SS	SS	SS	SS	SS	SS	SS	SS	SS	SS	SS	SS	SS	SS	SS	SS	SS	SS	SS	SS	SS	SS	SS	SS	SS	SS	SS	SS	SS	SS	SS			0	0	0	0	0
VGC-075	Candida albicans	Candida albicans	L	1	8	50846	2240	6355.8	22523	SS	SS	SS	SS	SS	SS	SS	SS	SS	SS	SS	SS	SS	SS	SS	SS	SS	SS	SS	SS	SS	SS	SS	SS	SS	SS	SS	SS	SS	SS	SS	SS	SS			0	0	0	0	0
VGC-079	Leptotrichia wadei	Unidentified Gram negative bacillus	HC	0	465	2443138	1012	5254.1	26977	R	SS	SS	SS	SS	SS	S	SS	SS	SS	S	SS	S	s0	RR	SS	SS	SS	SS	SS	S	S	SS	SS	SS	SS	SS	SS	S	SS	S	s0	SS			0	2	1	7	0
VGC-080	Leptotrichia wadei	Unidentified Gram negative bacillus	HC	0	230	2372971	991	10317.3	69526	R	SS	SS	SS	SS	SS	S	SS	SS	SS	S	SS	S	s0	RR	SS	SS	SS	SS	SS	S	S	SS	SS	SS	SS	SS	SS	S	SS	S	s0	SS			0	2	1	7	0
VGC-081	Escherichia coli	Escherichia coli	HC	1	58	5020917	1021	86567.5	338072	S			R		S	S	S		S	S	SS	S	S		SS		S		S	S	S							S		S	S				0	0	1	15	0
VGC-082	Enterococcus faecium	Enterococcus faecium	HC	1	261	3001339	1038	11499.4	152746																	SS				RR			S				R		R			R			0	0	3	1	0
VGC-083	Escherichia coli	Escherichia coli	HC	1	187	5241052	968	28027	226315	S			R		S	S	S		S	S	SS	S	r0		SS		S		S	S	S							S		S	R				1	0	2	13	0
VGC-084	Staphylococcus hominis	Staphylococcus not aureus	HC	0	43	2281418	2249	53056.2	308510										SS					S		S		R					S			S	R		S		S	S			0	0	2	7	0
VGC-085	Pseudomonas aeruginosa	Pseudomonas aeruginosa	HC	1	468	6848093	513	14632.7	94696	S						r0	S			r0	SS		S							r0	S							S							3	0	0	5	0
VGC-087	Parabacteroides distasonis	Parabacteroides distasonis	HC	1	526	5374768	1684	10218.2	56826	SS	SS	RR	R	SS	SS	SS	SS	SS	SS	SS	SS	SS	SS	R	SS	SS	SS	RR	s0	SS	SS	SS	SS	RI	RR	SS	s0	S	SS	SS	SS	SS			0	2	2	1	1
VGC-088	Enterobacter asburiae	Enterobacter cloacae complex	HC	1	72	4705788	1170	65358.2	293870	S			R		s0	S	S		R	r0	SS	S	r0		SS		S		S	S	S							r0		S	S				3	1	2	10	0
VGC-089	Enterobacter asburiae	Enterobacter cloacae complex	HC	1	23	4740071	1650	206090	662281	S			R		s0	S	S		R	r0	SS	S	r0		SS		S		S	S	S							r0		S	S				3	1	2	10	0
VGC-090	Pseudomonas aeruginosa	Pseudomonas aeruginosa	H	1	1316	5199095	1074	3950.7	19767	S						r0	S			r0	SS		S							r0	S							S							3	0	0	5	0
VGC-091	Escherichia coli	Escherichia coli	HC	1	109	5266877	1110	48320	245904	S			R		SI	r0	S		S	r0	SS	r0	S		SS		S		S	S	S							r0		S	S				4	0	1	10	1
VGC-093	Staphylococcus aureus	Staphylococcus aureus	HC	1	505	2845751	1479	5635.2	30771										SS					S		S		S					S			S	R		S		S	S			0	0	1	8	0
VGC-094	Staphylococcus aureus	Staphylococcus aureus	HC	1	303	2849901	768	9405.6	52516										SS					R		S		R					S			S	R		S		S	S			0	0	3	6	0
VGC-095	Escherichia coli	Escherichia coli	HIC	1	626	2392498	1128	3821.9	12883	S			RI		S	S	S		S	S	SS	S	S		SS		S		S	S	S							S		S	S				0	0	0	15	1
VGC-096	Escherichia coli	Escherichia coli	H	1	771	4276036	1035	5546.1	33090	S			RI		S	S	S		S	S	SS	S	S		SS		S		S	S	S							S		S	S				0	0	0	15	1
VGC-100	Staphylococcus epidermidis	Staphylococcus epidermidis	HC	1	399	2762840	1134	6924.4	38216										RR					R		S		R					S			R	R		S		s0	S			0	1	4	4	0
VGC-101	Pseudomonas aeruginosa	Pseudomonas aeruginosa	HC	1	1565	6604641	1006	4220.2	23072	S						r0	S			r0	SS		S							r0	S							S							3	0	0	5	0
VGC-102	Escherichia coli	Escherichia coli	HIC	1	843	2618673	1112	3106.4	11985	S			R		R	S	S		R	R	S	R	SI		SS		S		r0	S	S							r0		S	R				2	0	6	8	1
VGC-103	Escherichia coli	Escherichia coli	HC	1	1193	4799992	712	4023.5	18151	S			R		R	S	S		R	R	S	R	RI		SS		S		r0	S	S							r0		S	R				2	0	6	8	1
VGC-106	Escherichia coli	Escherichia coli	HIC	1	656	2242359	1119	3418.2	14463	S			S		S	S	S		S	S	SS	S	S		SS		S		S	S	S							S		S	S				0	0	0	16	0
VGC-107	Klebsiella pneumoniae	Klebsiella pneumoniae	H	1	1117	3860539	1036	3456.2	45580	S			r0		S	S	S		S	S	SS	S	r0		SS		S		S	S	S							r0		S	S				3	0	0	13	0
VGC-108	Staphylococcus epidermidis	Staphylococcus epidermidis	HC	1	490	2714261	1124	5539.3	22638										RR					R		S		R					S			R	R		SS		S	S			0	0	4	4	0
VGC-109	Escherichia coli	Escherichia coli	HC	1	1147	5109079	1027	4454.3	28533	S			r0		S	S	S		S	S	SS	S	R		SS		S		S	R	S							S		S	R				1	0	3	12	0
VGC-112	Pantoea dispersa	Pantoea spp.	L	1	847	3433976	1806	4054.3	20313	S	SS	SS	SS	SS	S	S	S	SS	SI	S	SS	S	S	SS	SS	SS	S	SS	S	S	S	SS	SS	SS	SS	SS	SS	S	SS	S	S	SS			0	0	0	14	1
VGC-113	Escherichia coli	Escherichia coli	H	1	1222	4425899	1026	3621.8	21591	S			RI		S	S	S		S	S	SS	S	S		SS		S		S	S	S							S		S	S				0	0	0	15	1
VGC-114	Escherichia coli	Escherichia coli	H	1	1356	4612319	1229	3401.4	20354	S			r0		R	r0	S		S	RI	S	R	R		SS		S		S	S	S							S		S	S				2	0	3	11	1
VGC-115	Enterobacter asburiae	Enterobacter cloacae complex	HC	1	191	4733067	618	24780.5	147360	S			R		s0	S	S		R	r0	SS	S	r0		SS		S		S	S	S							r0		S	S				3	1	2	10	0
VGC-116	Pantoea dispersa (No detection)	Pantoea spp.	L	1	824	3272362	1319	3971.3	21452	S	SS	SS	SS	SS	S	S	S	SS	SI	S	SS	S	S	SS	SS	SS	S	SS	S	S	S	SS	SS	SS	SS	SS	SS	S	SS	S	S	SS			0	0	0	14	1
VGC-117	Pseudomonas aeruginosa	Pseudomonas aeruginosa	HC	1	309	6422032	2225	20783.3	110829	S						r0	S			r0	SS		S							r0	S							S							3	0	0	5	0
VGC-118	Fusobacterium pseudoperiodonticum	Fusobacterium periodonticum	L	0	279	2306821	499	8268.2	74181	SS	SS	SS	S	SS	SS	SS	SS	SS	SS	SS	SS	SS	SS	r0	SS	SS	SS	SS	S	SS	SS	SS	SS	S	SS	SS	S	S	SS	SS	SS	SS			1	0	0	5	0
VGC-119	Escherichia coli	Escherichia coli	HC	1	1112	5019292	681	4513.8	23064	S			R		R	R	S		SI	R	S	R	S		SS		S		S	S	S							SI		S	R				0	0	6	9	2
VGC-120	Escherichia coli	Escherichia coli	HC	1	465	5123816	785	11019	147916	S			R		SI	S	S		S	S	SS	S	r0		SS		S		S	S	S							S		S	S				1	0	1	13	1
VGC-121	Klebsiella pneumoniae	Klebsiella pneumoniae	HC	1	33	5899447	528	178771	1957859	S			R		R	R	R		R	R	S	R	R		S		R		R	S	R							R		S	R				0	0	13	5	0
VGC-122	Klebsiella pneumoniae	Klebsiella pneumoniae	HC	1	113	5899384	884	52206.9	391203	S			R		R	R	R		R	R	S	R	R		S		R		R	S	R							R		S	R				0	0	13	5	0
VGC-123	Enterobacter cloacae	Enterobacter cloacae complex	HC	1	78	4945189	1099	63399.9	303442	S			s0		R	S	S		R	S	SS	S	S		SS		S		SI	S	S							S		S	S				0	1	2	12	1
VGC-124	Enterobacter cloacae	Enterobacter cloacae complex	HC	1	854	5067151	1266	5933.4	36961	S			s0		R	S	S		R	S	SS	S	S		SS		S		SI	S	S							S		S	S				0	1	2	12	1
VGC-125	Klebsiella pneumoniae	Klebsiella pneumoniae	HC	1	376	5549341	1201	14758.9	164691	S			r0		S	r0	S		S	r0	SS	r0	r0		SS		S		S	S	S							S		S	S				5	0	0	11	0
VGC-126	Klebsiella pneumoniae	Klebsiella pneumoniae	HC	1	71	5860797	1348	82546.4	281044	S			R		R	R	R		R	R	S	R	R		SS		SI		R	S	S							R		S	R				0	0	11	5	1
VGC-127	Escherichia coli	Escherichia coli	HC	1	843	5205411	1024	6174.9	36098	S			R		S	S	S		S	S	SS	S	R		SS		S		S	R	S							S		S	S				0	0	3	13	0
VGC-128	Escherichia coli	Escherichia coli	HC	1	1124	5006347	1020	4454	18264	S			R		S	S	S		S	S	SS	S	R		SS		S		S	R	S							S		S	S				0	0	3	13	0
VGC-129	Escherichia coli	Escherichia coli	HC	1	15	5140970	1859	342731	1442717	S			RI		S	S	S		S	S	SS	S	R		SS		S		S	R	S							S		S	S				0	0	2	13	1
VGC-130	Escherichia coli	Escherichia coli	H	1	983	4137468	1173	4209	16795	S			RI		S	S	S		S	S	SS	S	R		SS		S		S	R	S							S		S	S				0	0	2	13	1
VGC-131	Escherichia coli	Escherichia coli	HC	1	801	5099084	802	6365.9	47870	S			R		R	S	S		R	R	S	R	R		SS		S		RI	S	S							r0		S	R				1	0	7	8	1
VGC-132	Enterobacter cloacae complex sp.	Enterobacter cloacae complex	HC	1	132	4797332	2170	36343.4	202892	S			R		R	S	S		R	r0	SS	S	S		SS		S		SI	S	S							r0		S	S				2	0	3	10	1
VGC-133	Enterobacter cloacae complex sp.	Enterobacter cloacae complex	HC	1	50	4747680	2152	94953.6	616709	S			R		R	S	S		R	r0	SS	S	S		SS		S		SI	S	S							r0		S	S				2	0	3	10	1
VGC-134	Klebsiella pneumoniae	Klebsiella pneumoniae	HC	1	1112	5623700	1048	5057.3	39182	S			R		R	R	R		R	R	S	R	R		SS		SI		R	S	S							R		S	R				0	0	11	5	1
VGC-135	Escherichia coli	Escherichia coli	HC	1	25	5185672	2730	207427	1201812	S			RI		S	S	S		S	S	SS	S	S		SS		S		S	S	S							S		S	R				0	0	1	14	1
VGC-136	Pseudomonas aeruginosa	Pseudomonas aeruginosa	H	1	1943	5907753	1310	3040.5	12409	S						r0	S			r0	SS		r0							r0	S							S							4	0	0	4	0
VGC-138	Klebsiella pneumoniae	Klebsiella pneumoniae	HC	1	1288	5428845	1016	4214.9	51540	R			R		R	R	R		R	R	S	R	R		S		R		RI	R	R							R		SS	S				0	0	13	3	1
VGC-139	Ralstonia mannitolilytica	Ralstonia mannitolilytica	HC	1	298	4786203	970	16061.1	100405	R	SS	SS	SS	SS	SS	S	SS	SS	SS	S	SS	S	S	SS	SS	SS	SS	SS	SS	R	RI	SS	SS	SS	SS	SS	SS	S	SS	S	S	SS			0	0	2	7	1
VGC-140	Escherichia coli	Escherichia coli	HC	1	1170	4616444	1036	3945.7	21449	S			RI		S	S	S		S	S	SS	S	r0		SS		S		S	S	S							S		S	R				1	0	1	13	1
VGC-141	Pseudomonas aeruginosa	Pseudomonas aeruginosa	HC	1	707	6328896	1546	8951.8	62114	S						r0	S			r0	SS		S							r0	S							S							3	0	0	5	0
VGC-142	Klebsiella pneumoniae	Klebsiella pneumoniae	HC	1	612	5404175	1216	8830.4	46246	S			R		R	r0	S		R	r0	SS	r0	r0		SS		S		RI	RI	S							r0		S	R				5	0	4	5	2
VGC-143	Aerococcus viridans	Aerococcus viridans	M	1	242	1969085	1385	8136.7	62035	SS	SS	SS	SS	SS	SS	SS	SS	SS	SS	SS	SS	S	SS	R	SS	SS	SS	R	SS	SS	SS	SS	S	SS	SS	SS	SI	SS	SS	SS	SS	S			0	0	2	3	1
VGC-144	Klebsiella pneumoniae	Klebsiella pneumoniae	HC	1	1109	5778668	1070	5210.7	40599	S			R		R	R	s0		R	R	S	R	R		SS		SI		R	S	S							R		S	S				0	1	9	6	1
VGC-145	Bacillus thuringiensis	Bacillus cereus group	HC	0	683	6090873	960	8917.8	89549	RR	SS	SS	SS	SS	SS	SS	SS	SS	SS	SS	SS	SS	S	S	SS	SS	SS	SS	SS	R	SS	SS	SS	SS	SS	SS	s0	SS	SS	SS	S	S			0	1	1	4	0
VGC-146	Acinetobacter nosocomialis	Acinetobacter nosocomialis	H	1	759	3182436	1135	4192.9	24365	SS			S			S	S			S		S	S		SS					S	S							S		S	S				0	0	0	11	0
VGC-147	Escherichia coli	Escherichia coli	HC	1	79	4971411	1474	62929.3	387746	S			S		S	S	S		S	S	SS	S	S		SS		S		S	S	S							S		S	S				0	0	0	16	0
VGC-148	Klebsiella pneumoniae	Klebsiella pneumoniae	HC	1	1081	5886545	1228	5445.5	45617	R			R		R	R	R		R	R	S	R	R		R		R		R	R	R							R		S	R				0	0	16	2	0
VGC-149	Klebsiella pneumoniae	Klebsiella pneumoniae	HC	1	1345	5719046	1103	4252.1	47536	R			R		R	R	R		R	R	S	R	R		R		R		R	R	R							R		S	R				0	0	16	2	0
VGC-150	Klebsiella pneumoniae	Klebsiella pneumoniae	HIC	1	945	3197693	1029	3383.8	17274	R			R		R	R	R		R	R	S	R	R		R		R		R	R	R							R		S	R				0	0	16	2	0
VGC-151	Staphylococcus caprae	Staphylococcus not aureus	HC	0	33	2665199	1871	80763.6	357613										SS					R		S		R					S			S	R		S		s0	S			0	1	3	5	0
VGC-152	Salmonella enterica	Salmonella Group D1 ( Salmonella non-typhi)	HC	0	1190	4927393	851	4140.7	15057	RR			S		SS	S	S		SS	S	SS	S	S		SS		S		S	SS	S							S		S	S				0	0	0	12	0
VGC-153	Staphylococcus epidermidis	Staphylococcus epidermidis	HC	1	129	2476995	509	19201.5	86596										RR					S		S		R					S			R	R		S		s0	S			0	1	3	5	0
VGC-154	Bacteroides xylanisolvens	Bacteroides ovatus	L	0	1468	6931798	1191	4721.9	25159	SS	SS	SS	SS	SS	SS	SS	SS	SS	SS	SS	SS	SS	SS	SS	SS	SS	SS	SS	SS	SS	SS	SS	SS	SS	RR	SS	SS	SS	SS	SS	SS	SS			0	0	0	0	0
VGC-155	Enterococcus faecalis	Enterococcus faecalis	HC	1	66	2761685	632	41843.7	308305																	SI				SS			S				S		S			S			0	0	0	4	1
VGC-156	Escherichia coli	Escherichia coli	HC	1	1236	4314783	850	3490.9	18699	S			r0		s0	s0	S		S	S	S	s0	S		SS		S		S	s0	S							S		S	r0				2	4	0	11	0
VGC-157	Escherichia coli	Escherichia coli	HC	1	1124	4704510	1104	4185.5	17150	S			r0		R	R	r0		S	r0	S	R	S		SS		S		S	R	S							S		S	S				3	0	4	10	0
VGC-158	Staphylococcus caprae	No growth for anaerobic culture.	HC	0	14	2685010	649	191786	1393928										SS					SS		SS		SS					SS			SS	RR		SS		SS	SS			0	0	0	0	0
VGC-159	Staphylococcus caprae	Staphylococcus not aureus	HC	0	118	2664456	2267	22580.1	134412										SS					S		S		S					S			S	R		S		S	S			0	0	1	8	0
VGC-162	Acinetobacter baumannii	Acinetobacter baumannii	HC	1	686	3874753	1029	5648.3	25729	SS			S			S	S			S		S	S		SS					S	S							S		S	R				0	0	1	10	0
VGC-163	Staphylococcus epidermidis	Staphylococcus epidermidis	HC	1	326	2617355	757	8028.7	66718										RR					S		S		S					S			R	R		S		s0	S			0	1	2	6	0
VGC-164	Ralstonia mannitolilytica	Ralstonia mannitolilytica	HC	1	531	4820744	525	9078.6	65386	R	SS	SS	SS	SS	SS	S	SS	SS	SS	S	SS	S	S	SS	SS	SS	SS	SS	SS	R	r0	SS	SS	SS	SS	SS	SS	S	SS	S	S	SS			1	0	2	7	0
VGC-165	Phocaeicola vulgatus	Bacteroides vulgatus	HC	1	850	5011516	801	5895.9	38288	SS	SS	SS	SS	SS	SS	SS	SS	SS	SS	SS	SS	SS	SS	SS	SS	SS	SS	SS	SS	SS	SS	SS	SS	SS	SS	SS	SS	SS	SS	SS	SS	SS			0	0	0	0	0
VGC-166	Phocaeicola vulgatus	Bacteroides vulgatus	HC	1	1094	5165091	813	4721.3	38285	SS	SS	SS	SS	SS	SS	SS	SS	SS	SS	SS	SS	SS	SS	SS	SS	SS	SS	SS	SS	SS	SS	SS	SS	SS	SS	SS	SS	SS	SS	SS	SS	SS			0	0	0	0	0
VGC-167	Bacteroides fragilis	Bacteroides fragilis	HC	1	612	5357977	512	8754.9	43978	SS	SS	SS	SS	SS	SS	SS	SS	SS	SS	SS	SS	SS	SS	SS	SS	SS	SS	SS	SS	SS	SS	SS	SS	SS	RR	SS	RR	SS	SS	SS	SS	SS			0	0	0	0	0
VGC-168	Staphylococcus capitis	Staphylococcus not aureus	HC	0	537	2582579	1480	4809.3	21026										SS					S		S		S					S			s0	R		S		S	S			0	1	1	7	0
VGC-169	Staphylococcus epidermidis	Staphylococcus epidermidis	HC	1	451	2655581	679	5888.2	31202										RR					S		S		S					S			R	R		S		s0	S			0	1	2	6	0
VGC-170	Klebsiella pneumoniae	Klebsiella pneumoniae	HC	1	384	5677093	565	14784.1	99582	S			S		S	S	S		S	S	SS	S	r0		SS		S		S	S	S							S		S	S				1	0	0	15	0
VGC-171	Staphylococcus epidermidis	Staphylococcus epidermidis	HC	1	16	2486292	3839	155393	639246										RR					r0		S		R					S			R	R		S		S	S			1	0	3	5	0
VGC-172	Enterobacter cloacae complex sp.	Enterobacter cloacae complex	H	1	1327	4120309	1479	3105	8798	S			R		R	S	S		R	r0	SS	S	S		SS		S		S	S	S							r0		S	S				2	0	3	11	0
VGC-173	Candida tropicalis	Candida tropicalis	HIC	1	2610	8457952	1041	3240.6	11670	SS	SS	SS	SS	SS	SS	SS	SS	SS	SS	SS	SS	SS	SS	SS	SS	SS	SS	SS	SS	SS	SS	SS	SS	SS	SS	SS	SS	SS	SS	SS	SS	SS			0	0	0	0	0
VGC-174	Candida tropicalis	Candida tropicalis	H	1	3306	12159631	1003	3678	29631	SS	SS	SS	SS	SS	SS	SS	SS	SS	SS	SS	SS	SS	SS	SS	SS	SS	SS	SS	SS	SS	SS	SS	SS	SS	SS	SS	SS	SS	SS	SS	SS	SS			0	0	0	0	0
VGC-176	Escherichia coli	Escherichia coli	HC	1	761	5105391	651	6708.8	46497	S			S		S	S	S		SI	S	SS	S	R		SS		S		S	S	S							S		S	S				0	0	1	14	1
VGC-177	Escherichia coli	Escherichia coli	HC	1	135	5082575	515	37648.7	172129	S			S		S	S	S		SI	S	SS	S	R		SS		S		S	S	S							S		S	S				0	0	1	14	1
VGC-178	Escherichia coli	Escherichia coli	HC	1	758	5100916	640	6729.4	50790	S			S		S	S	S		SI	S	SS	S	R		SS		S		S	S	S							S		S	S				0	0	1	14	1
VGC-179	Klebsiella pneumoniae	Klebsiella pneumoniae	HC	1	1030	5193819	2009	5042.5	31887	r0			R		R	R	S		S	R	S	R	R		SS		S		S	S	S							r0		S	R				2	0	7	8	0
VGC-180	Escherichia coli	Escherichia coli	HIC	1	1121	3583452	1146	3196.7	11267	S			RI		S	S	S		S	S	SS	S	S		SS		S		S	S	S							S		S	R				0	0	1	14	1
VGC-181	Escherichia coli	Escherichia coli	HC	1	680	5347447	814	7863.9	45434	S			R		S	S	S		S	S	SS	S	r0		SS		S		S	R	S							S		S	R				1	0	3	12	0
VGC-182	Escherichia coli	Escherichia coli	HC	1	1382	5160904	1031	3734.4	14900	S			R		S	r0	S		S	r0	SS	r0	r0		SS		S		S	R	S							r0		S	R				5	0	3	8	0
VGC-183	Pseudomonas aeruginosa	Pseudomonas aeruginosa	HC	1	612	6526236	1393	10663.8	60640	S						r0	S			r0	SS		r0							r0	S							S							4	0	0	4	0
VGC-184	Pseudomonas aeruginosa	Pseudomonas aeruginosa	HIC	1	883	3127209	679	3541.6	13211	S						RI	s0			R	s0		r0							r0	S							s0							2	3	1	2	1
VGC-185	Enterobacter hormaechei	Enterobacter cloacae complex	HC	1	501	4827562	1137	9635.9	51934	S			R		R	S	S		R	r0	SS	S	S		SS		S		SI	S	S							r0		S	S				2	0	3	10	1
VGC-187	Gordonia bronchialis (No detection)	Staphylococcus epidermidis	L	0	1477	5012360	1366	3393.6	13384	SS	SS	SS	SS	SS	SS	SS	SS	SS	SS	SS	SS	SS	SS	r0	SS	S	SS	R	SS	SS	SS	SS	S	SS	SS	s0	s0	SS	S	SS	s0	S			1	3	1	4	0
VGC-188	Pseudomonas aeruginosa	Pseudomonas aeruginosa	HIC	1	628	2777070	627	4422.1	14817	S						RI	s0			R	s0		S							S	S							s0							0	3	1	4	1
VGC-189	Staphylococcus epidermidis	Staphylococcus epidermidis	HC	1	70	2765803	1260	39511.5	192659										RR					R		S		R					S			R	R		S		s0	S			0	1	4	4	0
VGC-190	Staphylococcus aureus	Staphylococcus aureus	HC	1	273	2851894	639	10446.5	95097										SS					R		S		R					S			S	R		S		S	S			0	0	3	6	0
VGC-191	Staphylococcus hominis	Staphylococcus not aureus	HC	0	308	2686088	610	8721.1	63162										RR					R		S		R					S			R	R		S		S	S			0	0	4	5	0
VGC-193	Staphylococcus hominis	Staphylococcus not aureus	HC	0	61	2283069	681	37427.4	192832										RR					R		S		R					S			R	R		S		S	S			0	0	4	5	0
VGC-194	Enterococcus faecalis	Enterococcus faecalis	HC	1	60	3043623	1772	50727.1	266500																	S				SS			S				S		S			S			0	0	0	5	0
VGC-195	Klebsiella pneumoniae	Klebsiella pneumoniae	H	1	1101	3737701	1148	3394.8	12974	S			r0		S	S	S		S	S	SS	S	r0		SS		S		S	S	S							r0		S	S				3	0	0	13	0
VGC-196	Enterococcus faecalis	Enterococcus faecalis	HC	1	811	2996749	668	3695.1	15121																	S				RR			S				S		S			S			0	0	0	5	0
VGC-197	Klebsiella pneumoniae	Klebsiella pneumoniae	HC	1	813	5456158	1261	6711.1	80106	S			R		R	R	R		R	R	S	R	R		SS		R		R	S	RI							R		S	r0				1	0	11	4	1
VGC-200	Klebsiella pneumoniae	Klebsiella pneumoniae	HC	1	1052	5122104	1489	4868.9	22733	S			r0		S	S	S		S	S	SS	S	r0		SS		S		S	S	S							r0		S	S				3	0	0	13	0
VGC-201	Enterococcus faecalis	Enterococcus faecalis	HC	1	20	2939503	2359	146975	818896																	S				SS			S				S		S			S			0	0	0	5	0
VGC-202	Klebsiella pneumoniae	Klebsiella pneumoniae	HC	1	725	5044980	510	6958.6	50031	S			R		S	S	S		S	S	SS	S	S		SS		S		S	S	S							S		S	S				0	0	1	15	0
VGC-203	Staphylococcus aureus	Staphylococcus aureus	HC	1	274	3017653	545	11013.3	86383										RR					R		S		R					S			R	R		S		S	S			0	0	4	5	0
VGC-204	Klebsiella pneumoniae	Klebsiella pneumoniae	HC	1	1025	5319111	1092	5189.4	30193	S			R		S	S	S		S	S	SS	S	r0		SS		S		S	S	S							S		S	S				1	0	1	14	0
VGC-205	Staphylococcus epidermidis	Staphylococcus epidermidis	HC	1	769	2639700	162	3432.6	11136										RR					r0		S		R					S			R	R		S		s0	S			1	1	3	4	0
VGC-206	Staphylococcus cohnii	Staphylococcus not aureus	HC	0	641	2951299	1021	4604.2	26088										SS					R		S		R					S			S	S		S		S	S			0	0	2	7	0
VGC-207	Ralstonia mannitolilytica	Ralstonia mannitolilytica	H	1	645	4718192	1472	7315	41129	R	SS	SS	SS	SS	SS	S	SS	SS	SS	S	SS	S	S	SS	SS	SS	SS	SS	SS	R	RI	SS	SS	SS	SS	SS	SS	S	SS	S	S	SS			0	0	2	7	1
VGC-208	Escherichia coli	Escherichia coli	HC	1	781	5347628	1005	6847.2	47663	S			R		R	R	S		R	R	S	R	R		SS		S		RI	S	S							R		S	R				0	0	9	7	1
VGC-209	Escherichia coli	Escherichia coli	HC	1	582	5395124	636	9270	73169	S			R		R	R	S		R	R	S	R	R		SS		S		RI	S	S							R		S	R				0	0	9	7	1
VGC-210	Klebsiella pneumoniae	Klebsiella pneumoniae	HC	1	840	5813278	613	6920.6	55072	S			R		R	R	R		R	R	S	R	R		SS		R		R	S	RI							R		S	r0				1	0	11	4	1
VGC-211	Delftia lacustris	No report	M	0	568	7028927	1315	12374.9	99252	RR	SS	SS	SS	SS	SS	SS	SS	SS	SS	SS	SS	SS	SS	SS	SS	SS	SS	SS	SS	RR	SS	SS	SS	SS	SS	SS	SS	SS	SS	SS	SS	SS			0	0	0	0	0
VGC-212	Staphylococcus hominis	Staphylococcus not aureus	HC	0	233	2307217	856	9902.2	48044										SS					S		S		R					S			S	R		S		S	S			0	0	2	7	0
VGC-213	Staphylococcus capitis	Staphylococcus not aureus	HC	0	163	2575063	600	15797.9	61270										SS					S		S		S					S			S	S		S		S	S			0	0	0	9	0
VGC-214	Staphylococcus capitis	Staphylococcus not aureus	HC	0	435	2641344	1232	6072.1	29259										SS					r0		S		S					S			S	R		S		S	S			1	0	1	7	0
VGC-215	Klebsiella pneumoniae	Klebsiella pneumoniae	HC	1	983	5493520	1590	5588.5	34560	S			RI		R	RR	S		S	R	S	R	R		SS		S		S	S	S							r0		S	R				1	0	5	9	1
VGC-216	Escherichia coli	Escherichia coli	HC	1	739	5323648	506	7203.9	47855	S			R		S	S	S		S	S	SS	S	R		SS		S		S	S	S							S		S	R				0	0	3	13	0
VGC-217	Escherichia coli	Escherichia coli	H	1	1189	4074454	1020	3426.8	17875	S			R		R	R	S		S	RI	S	R	R		SS		S		S	R	S							S		S	R				0	0	7	9	1
VGC-218	Corynebacterium afermentans	Corynebacterium sp.	HC	0	568	2453723	1173	4319.9	20336	SS	SS	SS	SS	SS	SS	SS	SS	SS	SS	SS	SS	SS	S	r0	SS	SS	SS	RR	SS	S	SS	SS	SS	SS	SS	SS	S	SS	SS	SS	S	S			1	0	0	5	0
VGC-219	Klebsiella pneumoniae	Klebsiella pneumoniae	HC	1	1033	5622882	1433	5443.3	39657	S			r0		S	S	S		S	S	SS	S	r0		SS		S		S	S	S							S		S	S				2	0	0	14	0
VGC-220	Escherichia coli	Escherichia coli	HC	1	1272	5351879	1421	4207.5	23119	S			R		S	S	S		S	S	SS	S	R		SS		S		S	S	S							r0		S	R				1	0	3	12	0
VGC-221	Escherichia coli	Escherichia coli	HC	1	779	5192756	519	6665.9	49271	S			R		S	S	S		S	S	SS	S	R		SS		S		S	S	S							S		S	R				0	0	3	13	0
VGC-222	Staphylococcus epidermidis	Staphylococcus epidermidis	HC	1	20	2492197	1375	124610	405243										RR					R		S		R					S			R	R		S		S	S			0	0	4	5	0
VGC-224	Staphylococcus capitis	Staphylococcus not aureus	HC	0	322	2693963	1366	8366.3	57551										RR					R		S		R					S			R	R		S		S	S			0	0	4	5	0
VGC-225	Staphylococcus epidermidis	Staphylococcus epidermidis	HC	1	37	2672358	2098	72225.9	423882										RR					S		S		S					S			R	R		S		S	S			0	0	2	7	0
VGC-226	Janibacter indicus	Kytococcus sedentarius	H	0	822	3058306	1082	3720.6	15825	SS	SS	SS	SS	SS	SS	SS	SS	SS	SS	SS	SS	SS	SS	S	SS	SS	SS	S	SS	SS	SS	SS	SS	SS	SS	SS	s0	SS	SS	SS	SS	S			0	1	0	3	0
VGC-227	Staphylococcus pettenkoferi	Staphylococcus not aureus	HC	0	11	2566290	5270	233299	1356868										SS					S		S		S					S			R	s0		S		S	S			0	1	1	7	0
VGC-228	Campylobacter coli	Campylobacter coli	HC	1	40	1731658	1023	43291.5	194557														R					S																	0	0	1	1	0
VGC-229	Cellulomonas fimi	Unidentified Gram positive bacillus	L	0	4	4178857	5111	1.04471e+06	2905317	SS	SS	SS	SS	SS	SS	SS	SS	SS	SS	SS	SS	SS	SI	S	SS	SS	SS	SS	SS	S	SS	SS	SS	SS	SS	SS	s0	SS	SS	SS	S	S			0	1	0	4	1
VGC-230	Staphylococcus capitis	Staphylococcus not aureus	HC	0	34	2665060	1708	78384.1	1294569										RR					r0		S		r0					S			R	R		S		S	S			2	0	2	5	0
VGC-231	Acinetobacter nosocomialis	Acinetobacter nosocomialis	HC	1	606	4210891	523	6948.7	39251	SS			S			S	S			S		S	S		SS					S	S							S		S	S				0	0	0	11	0
VGC-232	Ralstonia mannitolilytica	Ralstonia mannitolilytica	HC	1	853	4771198	1023	5593.4	32662	R	SS	SS	SS	SS	SS	S	SS	SS	SS	S	SS	S	S	SS	SS	SS	SS	SS	SS	R	R	SS	SS	SS	SS	SS	SS	S	SS	S	S	SS			0	0	3	7	0
VGC-233	Staphylococcus aureus	Staphylococcus aureus	HC	1	70	2776124	2274	39658.9	189681										SS					R		S		R					S			S	R		S		S	S			0	0	3	6	0
VGC-234	Lasiodiplodia theobromae (No detection)	Clostridium sp.	L	0	195	582983	1522	2989.7	7705	SS	SS	SS	S	SS	SS	SS	SS	SS	SS	SS	SS	SS	SS	S	SS	SS	SS	RR	S	SS	SS	SS	SS	S	SS	SS	S	S	SS	SS	SS	SS			0	0	0	6	0
VGC-235	Enterococcus lactis	Enterococcus faecium	HC	0	20	2804914	877	140246	420926																	SS				RR			S				r0		S			S			1	0	0	3	0
VGC-236	Klebsiella pneumoniae	Klebsiella pneumoniae	HIC	1	1026	3442396	895	3355.2	12055	S			S		S	S	S		S	S	SS	S	S		SS		S		S	S	S							S		S	S				0	0	0	16	0
VGC-237	Escherichia coli	Escherichia coli	HC	1	629	5284173	1027	8400.9	47574	S			S		S	S	S		S	S	SS	S	R		SS		S		S	S	S							S		S	R				0	0	2	14	0
VGC-238	Ralstonia mannitolilytica	Ralstonia mannitolilytica	HC	1	1066	4930018	1641	4624.8	27149	R	SS	SS	SS	SS	SS	S	SS	SS	SS	S	SS	S	S	SS	SS	SS	SS	SS	SS	R	R	SS	SS	SS	SS	SS	SS	S	SS	S	S	SS			0	0	3	7	0
VGC-239	Staphylococcus aureus	Staphylococcus aureus	HC	1	31	2796507	1400	90209.9	469809										SS					R		S		R					S			S	R		S		S	S			0	0	3	6	0
VGC-241	Klebsiella pneumoniae	Klebsiella pneumoniae	HIC	1	508	1715766	1655	3377.5	11459	S			S		S	S	S		S	S	SS	S	S		SS		S		S	S	S							S		S	S				0	0	0	16	0
VGC-242	Staphylococcus aureus	Staphylococcus aureus	HC	1	26	2782497	1191	107019	800370										SS					R		S		R					S			S	R		S		S	S			0	0	3	6	0
VGC-243	Streptococcus thermophilus	Streptococcus salivarius group	M	0	470	2132858	502	4538	23275													S		S				S					S				S					S			0	0	0	6	0
VGC-244	Escherichia coli	Escherichia coli	H	1	1410	4773931	1011	3385.8	20073	S			RI		S	r0	S		S	r0	SS	r0	R		SS		S		S	R	S							r0		S	R				4	0	3	8	1
VGC-245	Escherichia coli	Escherichia coli	H	1	888	4860997	1263	5474.1	23810	S			r0		R	r0	S		S	RI	S	R	R		SS		S		S	S	S							S		S	S				2	0	3	11	1
VGC-247	Proteus mirabilis	Proteus mirabilis	HC	1	59	4188099	855	70984.7	425996	r0	RR	RR	R	SS	S	r0	S	SS	S	S	SS	S	r0	SS	SS	SS	S	RR	S	S	SI	SS	SS	SS	SS	SS	SS	r0	SS	s0	R	SS			4	1	2	8	1
VGC-248	Pseudomonas aeruginosa	Pseudomonas aeruginosa	HIC	1	611	2177367	1421	3563.6	14656	S						S	S			S	SS		r0							S	S							S							1	0	0	7	0
VGC-249	Pseudomonas aeruginosa	Pseudomonas aeruginosa	HIC	1	518	1913202	608	3693.4	10737	S						S	S			S	SS		r0							S	S							S							1	0	0	7	0
VGC-250	Staphylococcus capitis	Staphylococcus not aureus	HC	0	303	2792681	563	9216.8	67144										RR					r0		S		r0					S			R	R		S		S	S			2	0	2	5	0
VGC-251	Staphylococcus aureus	Staphylococcus aureus	HC	1	400	2926694	510	7316.7	35508										RR					R		S		R					S			R	R		S		S	S			0	0	4	5	0
VGC-252	Staphylococcus aureus	Staphylococcus aureus	HC	1	375	3078459	1620	8209.2	43860										RR					r0		S		R					S			R	R		S		S	S			1	0	3	5	0
VGC-253	Staphylococcus haemolyticus	Staphylococcus not aureus	HC	0	24	2711798	752	112992	800625										RR					S		S		S					S			R	R		S		S	S			0	0	2	7	0
VGC-254	Acinetobacter soli	Acinetobacter radioresistens	HC	0	844	3563728	674	4222.4	15587	S			S			S	SS			S		S	S		SS					S	S							S		S	S				0	0	0	11	0
VGC-255	Acinetobacter baumannii	Acinetobacter baumannii	HC	1	285	3858103	521	13537.2	111451	SS			S			S	S			S		S	S		SS					S	S							S		S	S				0	0	0	11	0
VGC-256	Citrobacter koseri	Citrobacter koseri	HC	1	704	4553552	1732	6468.1	34148	S			RR		S	S	S		S	S	SS	S	S		SS		S		S	S	S							S		S	S				0	0	0	15	0
VGC-257	Citrobacter koseri	Citrobacter koseri	HC	1	342	4712705	541	13779.8	170024	S			RR		S	S	S		S	S	SS	S	S		SS		S		S	S	S							S		S	S				0	0	0	15	0
VGC-258	Klebsiella pneumoniae	Klebsiella pneumoniae	HC	1	1009	5038943	678	4994	27098	R			R		R	R	R		R	R	S	R	R		S		R		R	R	R							R		S	R				0	0	15	3	0
VGC-259	Klebsiella pneumoniae	Klebsiella pneumoniae	H	1	1241	4676622	1359	3768.4	17877	S			r0		S	r0	S		S	r0	SS	r0	r0		SS		S		S	S	S							S		S	S				5	0	0	11	0
VGC-260	Acinetobacter soli	Acinetobacter radioresistens	HC	0	996	3196255	1400	3209.1	11169	S			S			S	SS			S		S	S		SS					S	S							S		S	S				0	0	0	11	0
VGC-263	Stenotrophomonas maltophilia	Stenotrophomonas maltophilia	HC	1	763	4421301	1356	5794.6	27007											s0												S									S				0	1	0	2	0
VGC-264	Escherichia coli	Escherichia coli	HC	1	690	5430861	989	7870.8	85472	S			R		S	S	S		S	S	SS	S	S		SS		S		S	S	S							S		S	R				0	0	2	14	0
VGC-265	Escherichia coli	Escherichia coli	HC	1	70	5480554	826	78293.6	639255	S			R		S	S	S		S	S	SS	S	S		SS		S		S	S	S							S		S	R				0	0	2	14	0
VGC-266	Klebsiella pneumoniae	Klebsiella pneumoniae	HIC	1	667	2498939	1001	3746.5	15683	R			R		R	R	R		s0	R	S	R	s0		S		s0		s0	R	s0							s0		S	s0				0	7	8	3	0
VGC-267	Cryptococcus neoformans	Cryptococcus neoformans	L	1	17	48065	1186	2827.4	4856	SS	SS	SS	SS	SS	SS	SS	SS	SS	SS	SS	SS	SS	SS	SS	SS	SS	SS	SS	SS	SS	SS	SS	SS	SS	SS	SS	SS	SS	SS	SS	SS	SS			0	0	0	0	0
VGC-268	Enterobacter cloacae	Enterobacter cloacae complex	HC	1	905	5061610	576	5592.9	52055	S			R		s0	S	S		R	r0	SS	S	S		SS		S		S	S	S							r0		S	S				2	1	2	11	0
VGC-269	Staphylococcus aureus	Staphylococcus aureus	HC	1	116	3003989	1181	25896.5	138597										RR					r0		S		R					S			R	R		S		S	S			1	0	3	5	0
VGC-270	Staphylococcus aureus	Staphylococcus aureus	HC	1	277	3000525	1577	10832.2	56201										RR					r0		S		R					S			R	R		S		S	S			1	0	3	5	0
VGC-271	Klebsiella pneumoniae	Klebsiella pneumoniae	HC	1	1332	5669201	1237	4256.2	27558	S			R		R	R	R		R	R	S	R	R		SS		R		R	S	RI							R		S	r0				1	0	11	4	1
VGC-272	Stenotrophomonas maltophilia	Stenotrophomonas maltophilia	HC	1	852	4400990	543	5165.5	25536											S												S									S				0	0	0	3	0
VGC-273	Ralstonia mannitolilytica	Ralstonia mannitolilytica	HC	1	469	4788495	586	10210	77973	R	SS	SS	SS	SS	SS	S	SS	SS	SS	S	SS	S	S	SS	SS	SS	SS	SS	SS	R	R	SS	SS	SS	SS	SS	SS	S	SS	S	S	SS			0	0	3	7	0
VGC-274	Ralstonia mannitolilytica	Ralstonia mannitolilytica	H	1	858	4573582	1268	5330.5	34437	R	SS	SS	SS	SS	SS	S	SS	SS	SS	S	SS	S	S	SS	SS	SS	SS	SS	SS	R	R	SS	SS	SS	SS	SS	SS	S	SS	S	S	SS			0	0	3	7	0
VGC-275	Enterococcus faecalis	Enterococcus faecalis	HC	1	93	3098322	1467	33315.3	315589																	S				RR			S				S		S			S			0	0	0	5	0
VGC-276	Acinetobacter baumannii	Acinetobacter baumannii	HC	1	185	3911766	516	21144.7	112073	SS			S			S	S			S		S	S		SS					S	S							S		S	S				0	0	0	11	0
VGC-277	Stenotrophomonas maltophilia	No report	HIC	0	702	2218790	1348	3160.7	9186											SS												SS									SS				0	0	0	0	0
VGC-278	Klebsiella pneumoniae	Stenotrophomonas maltophilia	HC	0	199	5864318	1480	29468.9	247129	SS			RR		RR	RR	RR		RR	r0	SS	RR	RR		SS		RR		RR	SS	RR	NS						RR		SS	r0				2	0	0	0	0
VGC-279	Stenotrophomonas maltophilia	Stenotrophomonas maltophilia	H	1	965	4081500	1335	4229.5	17562											S												S									S				0	0	0	3	0
VGC-280	Escherichia coli	Escherichia coli	HC	1	509	5312652	1362	10437.4	89634	S			R		S	S	S		S	S	SS	S	S		SS		S		S	S	S							S		S	R				0	0	2	14	0
VGC-281	Escherichia coli	Escherichia coli	HC	1	771	5355933	1025	6946.7	64573	S			R		S	S	S		S	S	SS	S	S		SS		S		S	S	S							S		S	R				0	0	2	14	0
VGC-282	Escherichia coli	Escherichia coli	H	1	919	4390238	1017	4777.2	41619	S			R		SI	S	S		S	S	SS	S	S		SS		S		S	S	S							S		S	S				0	0	1	14	1
VGC-283	Escherichia coli	Escherichia coli	HC	1	456	5389223	1022	11818.5	101519	S			R		S	S	S		S	S	SS	S	S		SS		S		S	S	S							S		S	R				0	0	2	14	0
VGC-284	Staphylococcus capitis	Staphylococcus not aureus	HC	0	20	2621219	1164	131061	421159										RR					R		S		R					S			R	R		S		S	S			0	0	4	5	0
VGC-285	Staphylococcus pettenkoferi	Staphylococcus not aureus	HC	0	8	2612984	5344	326623	1346419										SS					S		S		S					S			R	s0		S		S	S			0	1	1	7	0
VGC-289	Pseudomonas putida	Pseudomonas putida	L	1	824	5880836	697	7136.9	50862	S	RR	RR	RR	SS	SS	RI	SS	RR	RR	R	SS	R	RI	SS	SS	SS	RR	SS	SS	S	R	SS	SS	SS	SS	SS	SS	R	SS	SS	s0	SS			0	1	4	2	2
VGC-290	Klebsiella pneumoniae	Klebsiella pneumoniae	HC	1	370	5495052	1940	14851.5	143166	S			S		S	S	S		S	S	SS	S	r0		SS		S		S	S	S							S		S	S				1	0	0	15	0
VGC-291	Staphylococcus epidermidis	Staphylococcus epidermidis	HC	1	10	2467518	9859	246752	996357										RR					S		S		R					S			R	R		S		s0	S			0	1	3	5	0
VGC-292	Salmonella enterica	Salmonella Group D1 ( Salmonella non-typhi)	HC	0	497	4872017	1045	9802.9	72612	RR			S		SS	S	S		SS	S	SS	S	S		SS		S		S	SS	S							S		S	S				0	0	0	12	0
VGC-293	Enterococcus faecalis	Enterococcus faecalis	HC	1	596	3053456	1381	5123.2	24244																	SI				SS			S				S		S			S			0	0	0	4	1
VGC-294	Klebsiella pneumoniae	Klebsiella pneumoniae	HC	1	758	5422121	503	7153.2	68260	S			r0		S	S	S		S	S	SS	S	r0		SS		S		S	S	S							S		S	S				2	0	0	14	0
VGC-295	Serratia marcescens	Serratia marcescens	HC	1	624	5580368	526	8942.9	94239	r0	RR	RR	R	RR	R	R	s0	RR	R	R	s0	R	R	SS	SS	SS	R	SS	R	R	R	SS	SS	SS	SS	SS	SS	R	SS	SS	S	SS			1	2	12	1	0
VGC-296	Klebsiella pneumoniae	Klebsiella pneumoniae	HIC	1	614	2975548	532	4846.2	22889	S			S		S	S	S		S	S	SS	S	S		SS		S		S	S	S							S		S	S				0	0	0	16	0
VGC-297	Staphylococcus capitis (No detection)	No bacterial growth for 7 days.	L	0	246	4092849	1094	16637.6	127904										SS					SS		SS		SS					SS			SS	SS		SS		SS	SS			0	0	0	0	0
VGC-298	Escherichia coli	Escherichia coli	H	1	847	4244589	518	5011.3	47937	S			R		R	r0	r0		SI	r0	S	R	R		SS		S		S	S	S							S		S	S				3	0	4	9	1
VGC-300	Escherichia coli	Escherichia coli	H	1	1128	3994881	1168	3541.6	16969	S			R		R	r0	r0		SI	r0	S	R	R		SS		S		S	S	S							S		S	S				3	0	4	9	1
VGC-301	Escherichia coli	Escherichia coli	HC	1	459	5281140	616	11505.8	101934	S			R		R	S	S		RI	RI	S	R	r0		SS		S		r0	S	S							r0		S	R				3	0	4	8	2
VGC-306	Acinetobacter pittii	No growth of pathogenic fungus for 4 weeks.	HC	0	20	4166502	1140	208325	754870	SS			SS			SS	SS			SS		SS	SS		SS					RR	SS							SS		SS	SS				0	0	0	0	0
VGC-308	Staphylococcus aureus	Staphylococcus aureus	HC	1	95	2922174	561	30759.7	155028										SS					S		S		R					S			S	R		S		S	S			0	0	2	7	0
VGC-309	Staphylococcus aureus	Staphylococcus aureus	HC	1	177	2975230	1122	16809.2	85434										RR					R		S		R					S			R	R		S		S	S			0	0	4	5	0
VGC-310	Escherichia coli	Escherichia coli	HC	1	862	5045736	670	5853.5	58515	S			S		S	S	S		S	S	SS	S	r0		SS		S		S	S	S							S		S	S				1	0	0	15	0
VGC-311	Escherichia coli	Escherichia coli	HC	1	311	5073318	675	16312.9	127481	S			r0		S	S	S		S	S	SS	S	R		SS		S		S	R	S							S		S	R				1	0	3	12	0
VGC-312	Serratia marcescens	Serratia marcescens	H	1	1133	4746242	1082	4189.1	94249	r0	RR	RR	R	SS	R	R	s0	RR	R	R	s0	R	R	SS	SS	SS	R	SS	R	R	R	SS	SS	SS	SS	SS	SS	R	SS	SS	S	SS			1	2	12	1	0
VGC-313	Staphylococcus aureus (No detection)	Staphylococcus aureus	L	0	30	88432	1338	2947.7	5662										SS					s0		S		R					S			s0	s0		S		S	S			0	3	1	5	0
VGC-314	Streptococcus milleri	Streptococcus anginosus	M	0	339	1911976	709	5640	38443													S		S				S					S				S					S			0	0	0	6	0
VGC-315	Staphylococcus aureus	Staphylococcus aureus	HC	1	164	2741168	587	16714.4	127704										SS					S		S		S					S			S	S		S		S	S			0	0	0	9	0
VGC-316	Staphylococcus aureus	Staphylococcus aureus	HC	1	117	2743888	581	23452	196717										SS					S		S		S					S			S	S		S		S	S			0	0	0	9	0
VGC-317	Staphylococcus aureus	Staphylococcus aureus	HC	1	17	2748298	4514	161665	689117										SS					S		S		S					S			S	S		S		S	S			0	0	0	9	0
VGC-318	Staphylococcus aureus	Staphylococcus aureus	HC	1	11	2740105	792	249100	950085										SS					S		S		S					S			S	S		S		S	S			0	0	0	9	0
VGC-321	Escherichia coli	Escherichia coli	HC	1	576	5076845	691	8814	72828	S			r0		S	S	S		S	S	SS	S	R		SS		S		S	R	S							S		S	R				1	0	3	12	0
VGC-323	Klebsiella pneumoniae	Klebsiella pneumoniae	HC	1	957	4950733	510	5173.2	32752	S			r0		S	S	S		S	S	SS	S	r0		SS		S		S	S	S							S		S	S				2	0	0	14	0
VGC-324	Escherichia coli	Escherichia coli	HC	1	1010	5107752	1136	5057.2	33571	S			S		S	S	S		S	S	SS	S	r0		SS		S		S	S	S							S		S	S				1	0	0	15	0
VGC-325	Staphylococcus argenteus	Staphylococcus aureus	HC	0	58	2809601	727	48441.4	254056										SS					S		S		S					S			S	S		S		S	S			0	0	0	9	0
VGC-326	Staphylococcus argenteus	Staphylococcus aureus	HC	0	14	2814251	904	201018	1397838										SS					S		S		S					S			S	S		S		S	S			0	0	0	9	0
VGC-327	Escherichia coli	Escherichia coli	HC	1	996	5057950	1154	5078.3	37260	S			R		S	S	S		S	S	SS	S	S		SS		S		S	R	S							S		S	S				0	0	2	14	0
VGC-328	Staphylococcus aureus	Staphylococcus aureus	HC	1	190	2785307	692	14659.5	102382										SS					S		S		S					S			S	S		S		S	S			0	0	0	9	0
VGC-331	Streptococcus agalactiae	Group B streptococcus (S. agalactiae)	HC	1	6	2094348	66701	349058	1706966													SS		S				r0					S				S					S			1	0	0	4	0
VGC-332	Staphylococcus capitis	Staphylococcus aureus	HC	0	39	2796852	549	71714.2	723116										RR					S		S		S					S			R	R		S		S	S			0	0	2	7	0
VGC-333	Staphylococcus argenteus	Staphylococcus aureus	HC	0	601	2939840	1030	4891.6	24421										SS					S		S		S					S			S	S		S		S	S			0	0	0	9	0
VGC-334	Escherichia coli	Escherichia coli	HC	1	564	5255942	1292	9319	57937	S			R		S	S	S		S	S	SS	S	S		SS		S		S	S	S							S		S	R				0	0	2	14	0
VGC-335	Staphylococcus argenteus	Staphylococcus aureus	HC	0	113	2843121	1180	25160.4	130097										SS					S		S		S					S			S	S		S		S	S			0	0	0	9	0
VGC-336	Staphylococcus aureus	Staphylococcus aureus	HC	1	53	2853186	500	53833.7	344747										SS					r0		S		S					S			S	r0		S		S	S			2	0	0	7	0
VGC-337	Pseudomonas aeruginosa	Pseudomonas aeruginosa	HC	1	1538	6020981	1071	3914.8	25636	S						r0	S			r0	SS		r0							r0	S							S							4	0	0	4	0
VGC-339	Staphylococcus aureus	Staphylococcus aureus	HC	1	21	2831146	2255	134816	1022294										RR					S		S		S					S			R	R		S		S	S			0	0	2	7	0
VGC-340	Staphylococcus aureus	Staphylococcus aureus	HC	1	7	2855472	2505	407925	1667114										RR					S		S		S					S			R	R		S		S	S			0	0	2	7	0
VGC-341	Escherichia coli	Escherichia coli	HC	1	650	5263696	1361	8098	44678	S			RI		S	S	S		S	S	SS	S	S		SS		S		S	S	S							S		S	S				0	0	0	15	1
VGC-342	Staphylococcus haemolyticus	Staphylococcus not aureus	HC	0	55	2632907	1189	47871	445706										RR					R		S		R					S			R	R		S		s0	S			0	1	4	4	0
VGC-343	Staphylococcus aureus	Staphylococcus aureus	HC	1	33	2962385	577	89769.2	465492										RR					r0		S		R					S			R	R		S		S	S			1	0	3	5	0
VGC-344	Staphylococcus aureus	Staphylococcus aureus	HC	1	27	2981267	1362	110417	408757										RR					r0		S		R					S			R	R		S		S	S			1	0	3	5	0
VGC-345	Escherichia coli	Escherichia coli	HC	1	872	4689495	1047	5377.9	24960	S			S		S	S	S		S	S	SS	S	S		SS		S		S	S	S							S		S	S				0	0	0	16	0
VGC-347	Staphylococcus aureus (No detection)	No bacterial growth for 7 days.	L	0	337	2916830	803	8655.3	43550										SS					RR		SS		RR					SS			SS	SS		SS		SS	SS			0	0	0	0	0
VGC-348	Staphylococcus argenteus	Staphylococcus aureus	HC	0	400	2974197	647	7435.5	33086										SS					S		S		S					S			S	S		S		S	S			0	0	0	9	0
VGC-351	Serratia marcescens	Serratia marcescens	HC	1	1058	5142329	1043	4860.4	54472	r0	RR	RR	R	SS	R	S	S	RR	R	r0	SS	S	S	SS	SS	SS	S	SS	S	S	S	SS	SS	SS	SS	SS	SS	r0	SS	S	S	SS			3	0	3	10	0
VGC-352	Serratia marcescens	Serratia marcescens	HC	1	666	5430851	1670	8154.4	56104	r0	RR	RR	R	SS	R	S	S	RR	R	r0	SS	S	S	SS	SS	SS	S	SS	S	S	S	SS	SS	SS	SS	SS	SS	r0	SS	S	S	SS			3	0	3	10	0
VGC-353	Staphylococcus aureus	Staphylococcus aureus	HC	1	401	3069540	1560	7654.7	30992										RR					r0		S		R					S			R	R		S		S	S			1	0	3	5	0
VGC-354	Enterococcus faecium	Enterococcus faecium	HC	1	143	3126434	651	21863.2	149626																	SS				RR			S				R		S			S			0	0	1	3	0
VGC-356	Staphylococcus aureus	Staphylococcus aureus	HC	1	115	2983453	500	25943.1	89189										RR					r0		S		R					S			R	R		S		S	S			1	0	3	5	0
VGC-357	Bacteroides thetaiotaomicron	Bacteroides thetaiotaomicron	H	1	1111	6669732	1023	6003.4	28361	SS	SS	SS	S	SS	SS	SS	SS	SS	SS	SS	SS	SS	SS	R	SS	SS	SS	RR	SI	SS	SS	SS	SS	S	SS	SS	R	S	SS	SS	SS	SS			0	0	2	3	1
VGC-358	Staphylococcus aureus	Staphylococcus aureus	HC	1	144	2875853	767	19971.2	125630										RR					S		S		S					S			R	R		S		S	S			0	0	2	7	0
VGC-359	Staphylococcus aureus	Staphylococcus aureus	HC	1	102	2844863	2271	27890.8	171570										RR					S		S		S					S			R	R		S		S	S			0	0	2	7	0
VGC-360	Staphylococcus hominis	Staphylococcus not aureus	HC	0	140	2769102	521	19779.3	226428										RR					R		S		R					S			R	R		S		S	S			0	0	4	5	0
VGC-361	Actinomyces naeslundii	Actinomyces radingae	HC	0	176	3229629	1435	18350.2	85523	SS	SS	SS	S	SS	SS	SS	SS	SS	SS	SS	SS	SS	SS	S	SS	SS	SS	SS	S	SS	SS	SS	SS	s0	SS	SS	S	S	SS	SS	SS	SS			0	1	0	5	0
VGC-362	Escherichia coli	Escherichia coli	HC	1	991	5403704	508	5452.8	38507	S			RI		S	S	S		S	S	SS	S	R		SS		S		S	R	S							S		S	R				0	0	3	12	1
VGC-363	Escherichia coli	Escherichia coli	H	1	905	4576717	602	5057.1	24816	S			S		S	S	S		S	S	SS	S	R		SS		S		S	S	S							S		S	S				0	0	1	15	0
VGC-364	Streptococcus agalactiae	Group B streptococcus (S. agalactiae)	HC	1	9	2151579	1394	239064	1762425													SS		S				r0					S				S					S			1	0	0	4	0
VGC-365	Streptococcus agalactiae	Group B streptococcus (S. agalactiae)	HC	1	8	2157275	1231	269659	994996													SS		S				r0					S				S					S			1	0	0	4	0
VGC-367	Klebsiella pneumoniae	Klebsiella pneumoniae	HIC	1	352	1489479	901	4231.5	25841	S			R		s0	S	s0		s0	s0	SS	s0	r0		SS		S		SI	SI	S							s0		S	s0				1	7	1	5	2
VGC-368	Staphylococcus epidermidis	Staphylococcus epidermidis	HC	1	420	2637781	801	6280.4	42571										r0					R		SS		R					S			RR	R		S		S	S			1	0	3	4	0
VGC-369	Streptococcus sanguinis	Streptococcus sanguinis	HC	1	79	2460874	646	31150.3	286057													S		S				S					S				S					S			0	0	0	6	0
VGC-370	Enterococcus faecalis	Enterococcus faecalis	HC	1	8	2841304	2046	355163	1444827																	SI				SS			S				S		S			S			0	0	0	4	1
VGC-371	Staphylococcus aureus	Staphylococcus aureus	HC	1	301	2820422	749	9370.2	47911										SS					S		S		S					S			S	S		S		S	S			0	0	0	9	0
VGC-372	Staphylococcus aureus	Staphylococcus aureus	HC	1	64	2862106	621	44720.4	249479										RR					S		S		S					S			R	R		S		S	S			0	0	2	7	0
VGC-373	Streptococcus thermophilus	Streptococcus salivarius group	M	0	13	2128502	1752	163731	732118													S		R				R					S				S					S			0	0	2	4	0
VGC-374	Escherichia coli	Escherichia coli	H	1	1336	4578422	1238	3427	12146	S			S		S	S	S		S	S	SS	S	R		SS		S		S	S	S							S		S	S				0	0	1	15	0
VGC-375	Klebsiella quasipneumoniae	Klebsiella pneumoniae	HC	0	378	5390592	1183	14260.8	147731	S			S		S	S	S		S	S	SS	S	r0		SS		S		S	S	S							S		S	S				1	0	0	15	0
VGC-376	Klebsiella quasipneumoniae	Klebsiella pneumoniae	HC	0	196	5393869	519	27519.7	149879	S			S		S	S	S		S	S	SS	S	r0		SS		S		S	S	S							S		S	S				1	0	0	15	0
VGC-377	Enterobacter hormaechei	Enterobacter cloacae complex	HC	1	363	4735509	1659	13045.5	62264	S			R		R	S	S		R	r0	SS	S	S		SS		S		SI	S	S							r0		S	S				2	0	3	10	1
VGC-378	Enterobacter hormaechei	Enterobacter cloacae complex	HC	1	1056	4656374	880	4409.4	33702	S			R		R	S	S		R	r0	SS	S	S		SS		S		SI	S	S							r0		S	S				2	0	3	10	1
VGC-379	Escherichia coli	Escherichia coli	HC	1	303	5416878	729	17877.5	116424	S			RI		S	S	S		S	S	SS	S	S		SS		S		S	S	S							S		S	R				0	0	1	14	1
VGC-380	Escherichia coli	Escherichia coli	HC	1	99	5426762	572	54815.8	496716	S			RI		S	S	S		S	S	SS	S	r0		SS		S		S	S	S							S		S	R				1	0	1	13	1
VGC-382	Streptococcus agalactiae	Group B streptococcus (S. agalactiae)	HC	1	13	2152515	1169	165578	1515615													SS		R				R					S				S					S			0	0	2	3	0
VGC-383	Corynebacterium afermentans (No detection)	Corynebacterium sp.	L	0	2	7214	2399	3607	4815	SS	SS	SS	SS	SS	SS	SS	SS	SS	SS	SS	SS	SS	s0	s0	SS	SS	SS	SS	SS	S	SS	SS	SS	SS	SS	SS	s0	SS	SS	SS	S	S			0	3	0	3	0
VGC-384	Lasiodiplodia theobromae (No detection)	No bacterial growth for 7 days.	L	0	4	10659	2559	2664.8	2909	SS	SS	SS	SS	SS	SS	SS	SS	SS	SS	SS	SS	SS	SS	SS	SS	SS	SS	SS	SS	SS	SS	SS	SS	SS	SS	SS	SS	SS	SS	SS	SS	SS			0	0	0	0	0
VGC-385	[Candida] glabrata	Candida glabrata	L	1	112	313072	1045	2795.3	10233	SS	SS	SS	SS	SS	SS	SS	SS	SS	SS	SS	SS	SS	SS	SS	SS	SS	SS	SS	SS	SS	SS	SS	SS	SS	SS	SS	SS	SS	SS	SS	SS	SS			0	0	0	0	0
VGC-386	Serratia marcescens	Serratia marcescens	HC	1	125	5387744	2352	43102	201959	r0	RR	RR	R	SS	R	S	S	RR	R	r0	SS	S	S	SS	SS	SS	S	SS	S	S	S	SS	SS	SS	SS	SS	SS	r0	SS	S	S	SS			3	0	3	10	0
VGC-387	Acinetobacter nosocomialis	Acinetobacter nosocomialis	HC	1	540	4178250	1269	7737.5	41298	SS			S			S	S			S		S	S		SS					S	S							S		S	S				0	0	0	11	0
VGC-389	Staphylococcus aureus	Staphylococcus aureus	HC	1	9	2807410	543	311934	1437855										SS					S		S		S					S			S	R		S		S	S			0	0	1	8	0
VGC-390	Klebsiella variicola	Klebsiella pneumoniae	HC	0	867	5555998	1150	6408.3	66198	S			r0		S	S	S		S	S	SS	S	r0		SS		S		S	S	S							S		S	S				2	0	0	14	0
VGC-391	Escherichia coli	Escherichia coli	HC	1	225	5083336	559	22592.6	178560	S			r0		S	S	S		S	S	SS	S	R		SS		S		S	R	S							S		S	S				1	0	2	13	0
VGC-394	Enterobacter cloacae complex sp.	Enterobacter cloacae complex	HC	1	559	4823106	585	8628.1	50785	S			R		R	S	S		R	RI	SS	s0	S		SS		S		s0	S	S							r0		S	S				1	2	3	9	1
VGC-396	Serratia marcescens	Serratia marcescens	HC	1	1407	4873578	1405	3463.8	21358	r0	SS	RR	R	SS	R	S	S	SS	R	S	SS	S	S	SS	SS	SS	S	SS	S	S	S	SS	SS	SS	SS	SS	SS	S	SS	S	S	SS			1	0	3	12	0
VGC-397	Escherichia coli	Escherichia coli	HC	1	507	5069764	581	9999.5	67024	S			r0		S	r0	S		S	r0	SS	r0	R		SS		S		S	R	S							S		S	S				4	0	2	10	0
VGC-398	Enterococcus faecium	Enterococcus faecium	HC	1	318	3165459	738	9954.3	84953																	s0				RR			S				R		R			R			0	1	3	1	0
VGC-399	Serratia marcescens	Serratia marcescens	HC	1	743	4818833	613	6485.6	54652	r0	RR	RR	R	SS	R	S	S	RR	R	r0	SS	S	S	SS	SS	SS	S	SS	S	S	S	SS	SS	SS	SS	SS	SS	r0	SS	S	S	SS			3	0	3	10	0
VGC-400	Staphylococcus hominis	Staphylococcus not aureus	HC	0	19	2277157	567	119850	732034										RR					R		S		R					S			R	R		S		S	S			0	0	4	5	0
VGC-401	Serratia marcescens	Serratia marcescens	HC	1	436	5321232	518	12204.7	64436	r0	RR	RR	R	SS	R	S	S	RR	R	S	SS	SI	R	SS	SS	SS	S	SS	S	S	S	SS	SS	SS	SS	SS	SS	r0	SS	S	S	SS			2	0	4	9	1
VGC-402	Escherichia coli	Escherichia coli	HC	1	1133	5050314	548	4457.5	20034	S			r0		S	S	S		S	S	SS	S	R		SS		S		S	R	S							S		S	S				1	0	2	13	0
VGC-403	Staphylococcus aureus	Staphylococcus aureus	HC	1	200	2804394	563	14022	91311										SS					S		S		S					S			S	R		S		S	S			0	0	1	8	0
VGC-404	Staphylococcus capitis	Staphylococcus epidermidis	HC	0	34	2644642	552	77783.6	865649										RR					S		SS		S					S			R	R		S		s0	S			0	1	2	5	0
VGC-405	Enterobacter hormaechei	Enterobacter cloacae complex	HC	1	629	4850436	587	7711.3	45839	S			R		R	S	S		R	r0	SS	S	S		SS		S		S	S	S							r0		S	r0				3	0	3	10	0
VGC-406	Staphylococcus aureus	Staphylococcus aureus	HC	1	143	2888919	768	20202.2	189610										RR					R		S		R					S			R	R		S		S	S			0	0	4	5	0
VGC-407	Staphylococcus aureus	Staphylococcus aureus	HC	1	489	2933880	1241	5999.8	26676										RR					R		S		R					S			R	R		S		S	S			0	0	4	5	0
VGC-408	Streptococcus milleri	Streptococcus anginosus	M	0	65	1993320	1021	30666.5	305930													S		S				S					S				S					S			0	0	0	6	0
VGC-409	Staphylococcus aureus	Staphylococcus aureus	HC	1	27	2814134	2236	104227	501735										SS					S		S		S					S			S	R		S		S	S			0	0	1	8	0
VGC-410	Staphylococcus capitis	Staphylococcus not aureus	HC	0	18	2730989	810	151722	1155686										RR					S		S		S					S			R	R		S		s0	S			0	1	2	6	0
VGC-413	Staphylococcus aureus	Staphylococcus aureus	HC	1	29	2892119	2318	99728.2	500696										RR					R		S		R					S			R	R		S		S	S			0	0	4	5	0
VGC-414	Staphylococcus hominis	Staphylococcus not aureus	HC	0	52	2383132	565	45829.5	274146										RR					r0		S		S					S			R	R		S		S	S			1	0	2	6	0
VGC-415	Escherichia coli	Escherichia coli	HC	1	875	5127318	589	5859.8	37630	S			RI		S	S	S		S	S	SS	S	r0		SS		S		S	S	S							S		S	R				1	0	1	13	1
VGC-417	Enterococcus lactis	Enterococcus faecium	HC	0	13	2793231	1673	214864	637131																	SS				RR			S				R		S			S			0	0	1	3	0
VGC-418	Staphylococcus capitis	Staphylococcus not aureus	HC	0	20	2600568	1148	130028	699672										RR					R		S		R					S			R	R		SS		S	S			0	0	4	4	0
VGC-419	Klebsiella pneumoniae	Klebsiella pneumoniae	H	1	1111	4179692	1054	3762.1	19204	S			r0		S	S	S		S	S	SS	S	r0		SS		S		S	S	S							r0		S	S				3	0	0	13	0
VGC-420	Klebsiella pneumoniae	Klebsiella pneumoniae	HC	1	1151	4820405	1051	4188	19305	S			r0		S	S	S		S	S	SS	S	r0		SS		S		S	S	S							r0		S	S				3	0	0	13	0
VGC-421	Escherichia coli	Escherichia coli	HC	1	30	5331609	513	177720	770851	S			r0		S	S	S		S	S	SS	S	S		SS		S		S	R	S							S		S	R				1	0	2	13	0
VGC-422	Escherichia coli	Escherichia coli	HC	1	187	5171680	809	27656	370810	S			r0		R	R	S		S	R	SS	R	R		SS		S		S	S	S							S		S	R				1	0	6	9	0
VGC-423	Lasiodiplodia theobromae (No detection)	No bacterial growth for 7 days.	L	0	2	3380	1195	1690	2185	SS	SS	SS	SS	SS	SS	SS	SS	SS	SS	SS	SS	SS	SS	SS	SS	SS	SS	SS	SS	SS	SS	SS	SS	SS	SS	SS	SS	SS	SS	SS	SS	SS			0	0	0	0	0
VGC-424	Proteus mirabilis	Proteus mirabilis	HC	1	63	4238945	1194	67284.8	401480	S	SS	RR	R	SS	s0	S	S	SS	s0	S	SS	S	s0	SS	SS	SS	S	SS	SI	R	s0	SS	SS	SS	SS	SS	SS	S	SS	s0	R	SS			0	5	3	7	1
VGC-425	Staphylococcus caprae	Staphylococcus not aureus	HC	0	34	2794398	2808	82188.2	468670										RR					R		S		R					S			R	R		S		S	S			0	0	4	5	0
VGC-426	Enterobacter cloacae complex sp.	Enterobacter cloacae complex	HC	1	881	4972562	1405	5644.2	36115	S			R		R	S	SI		R	R	S	R	R		SS		SI		R	S	S							R		SS	R				0	0	9	5	2
VGC-427	Staphylococcus capitis	Staphylococcus not aureus	HC	0	11	2530041	3411	230004	1151394										RR					S		S		S					S			R	R		S		S	S			0	0	2	7	0
VGC-428	Staphylococcus epidermidis	Staphylococcus epidermidis	HC	1	44	2460770	541	55926.6	353417										SS					R		S		S					S			S	R		S		S	S			0	0	2	7	0
VGC-430	Bacteroides fragilis	Bacteroides fragilis	HC	1	1075	5278919	770	4910.6	33112	SS	SS	SS	S	SS	SS	SS	SS	SS	SS	SS	SS	SS	SS	S	SS	SS	SS	SS	S	SS	SS	SS	SS	SI	RR	SS	R	S	SS	SS	SS	SS			0	0	1	4	1
VGC-431	Pseudomonas aeruginosa	Pseudomonas aeruginosa	H	1	1593	5229331	1422	3282.7	19029	S						r0	S			r0	SS		S							r0	S							S							3	0	0	5	0
VGC-432	Klebsiella pneumoniae	Klebsiella pneumoniae	HIC	1	588	1880196	1804	3197.6	9499	S			S		S	S	S		S	S	SS	S	r0		SS		S		S	S	S							S		S	S				1	0	0	15	0
VGC-433	Escherichia coli	Escherichia coli	HC	1	676	5081797	1745	7517.5	42587	S			R		R	S	S		R	R	S	R	RI		SS		S		r0	S	S							r0		S	R				2	0	6	8	1
VGC-434	Klebsiella pneumoniae	Klebsiella pneumoniae	H	1	936	4729392	1252	5052.8	21900	S			R		R	r0	S		R	r0	SS	r0	r0		SS		S		r0	RI	S							r0		S	R				6	0	4	5	1
VGC-435	Escherichia coli	Escherichia coli	HC	1	63	5141218	510	81606.6	480820	S			r0		S	S	S		S	S	SS	S	S		SS		S		S	S	S							S		S	R				1	0	1	14	0
VGC-436	Staphylococcus capitis	Staphylococcus capitis	HC	1	38	2667263	1785	70191.1	1293663										SS					S		S		S					S			S	R		S		S	S			0	0	1	8	0
VGC-437	Burkholderia cepacia	Burkholderia cepacia complex	H	1	2124	8081445	1424	3804.8	20084											S												S									S				0	0	0	3	0
VGC-438	Bacillus pumilus	Bacillus sp.	HC	0	374	3841918	1415	10272.5	76519	SS	SS	SS	SS	SS	SS	SS	SS	SS	SS	SS	SS	SS	S	SI	SS	SS	SS	SS	SS	S	SS	SS	SS	SS	SS	SS	S	SS	SS	SS	S	S			0	0	0	5	1
VGC-439	Klebsiella pneumoniae	Klebsiella pneumoniae	HC	1	914	5748584	648	6289.5	46527	S			R		R	S	S		S	S	SS	S	r0		SS		S		S	S	S							s0		S	S				1	1	2	12	0
VGC-440	Streptococcus oralis	Streptococcus mitis group	HC	0	16	1980015	3272	123751	598304													S		S				SS					S				S					S			0	0	0	5	0
VGC-441	Escherichia coli	Escherichia coli	H	1	1077	4931278	551	4578.7	21266	S			S		S	S	S		S	S	SS	S	r0		SS		S		S	S	S							S		S	S				1	0	0	15	0
VGC-442	Pseudomonas aeruginosa	Pseudomonas aeruginosa	H	1	1595	5226817	1683	3277	11961	S						r0	S			r0	SS		r0							S	S							S							3	0	0	5	0
VGC-443	Pseudomonas aeruginosa	Pseudomonas aeruginosa	HC	1	1694	5927647	1087	3499.2	17330	S						r0	S			r0	SS		r0							r0	S							S							4	0	0	4	0
VGC-445	Staphylococcus capitis	Staphylococcus capitis	HC	1	30	2605574	1070	86852.5	638843										SS					S		S		S					S			S	R		S		S	S			0	0	1	8	0
VGC-446	Klebsiella pneumoniae	Klebsiella pneumoniae	HC	1	1212	5123172	1438	4227	28844	S			S		S	S	S		S	S	SS	S	r0		SS		S		S	S	S							S		S	S				1	0	0	15	0
VGC-447	Janibacter massiliensis	Bacillus cereus group	HC	0	19	2474643	2925	130244	1066423	SS	SS	SS	SS	SS	SS	SS	SS	SS	SS	SS	SS	SS	S	S	SS	SS	SS	SS	SS	S	SS	SS	SS	SS	SS	SS	s0	SS	SS	SS	S	S			0	1	0	5	0
VGC-448	Enterobacter cloacae complex sp.	Enterobacter cloacae complex	H	1	1169	4467914	727	3822	19829	r0			R		R	RR	S		R	R	S	R	R		SS		S		S	S	S							r0		S	R				2	0	7	7	0
VGC-449	Candida parapsilosis	Candida parapsilosis	HIC	1	1537	5483284	850	3567.5	32747	SS	SS	SS	SS	SS	SS	SS	SS	SS	SS	SS	SS	SS	SS	SS	SS	SS	SS	SS	SS	SS	SS	SS	SS	SS	SS	SS	SS	SS	SS	SS	SS	SS			0	0	0	0	0
VGC-451	Burkholderia cepacia	Burkholderia cepacia complex	H	1	1968	8390551	1347	4263.5	18083											S												S									S				0	0	0	3	0
VGC-452	Burkholderia cepacia	Burkholderia cepacia complex	HIC	1	1819	6706871	1324	3687.1	19912											S												S									S				0	0	0	3	0
VGC-453	Acinetobacter nosocomialis	Acinetobacter nosocomialis	HC	1	572	3997676	813	6988.9	37708	SS			S			S	S			S		S	S		SS					S	S							S		S	S				0	0	0	11	0
VGC-455	Vibrio cholerae	Vibrio cholerae non-O1 non-O139	HC	1	883	4115870	1034	4661.2	24187	S			S		SS	S			S	S			S							S	SI							S			S				0	0	0	9	1
VGC-456	Vibrio cholerae	Vibrio cholerae non-O1 non-O139	H	1	960	3748067	659	3904.2	17936	S			S		SS	S			S	S			S							S	SI							S			S				0	0	0	9	1
						AST by Vitek 2				Amikacin	Amoxicillin+Clavulanic acid	Ampicillin	Ampicillin+Sulbactam	Aztreonam	Cefazolin	Cefepime	Cefoperazone	Cefotaxime	Cefoxitin	Ceftazidime	Ceftazidime+Avibactam	Ceftriaxone	Ciprofloxacin	Clindamycin	Colistin	Daptomycin	Ertapenem	Erythromycin	Flomoxef	Gentamicin	Imipenem	Levofloxacin	Linezolid	Metronidazole	Minocycline	Oxacillin	Penicillin	Piperacillin+Tazobactam	Teicoplanin	Tigecycline	Trimethoprim+Sulfamethoxazole	Vancomycin		SUM	305	90	802	2997	90
					Nanopore prediction	S	R	I	r0	14	0	0	36	0	0	32	4	0	1	49	0	11	62	18	0	0	0	5	5	16	1	0	0	0	0	0	2	43	0	0	6	0		VME		10.0897
					S	S	s0	SI	s0	0	0	0	2	0	7	1	6	0	3	2	4	3	6	3	0	1	1	0	4	1	3	0	0	1	0	3	11	7	0	2	19	0		ME	9.23683
					R	r0	R	RI	R	16	0	0	87	0	62	26	14	0	51	35	0	40	55	41	3	0	12	54	17	40	16	0	0	0	0	56	87	19	4	0	63	4		CA			90.5602
					N	NS			S	168	0	1	45	0	92	149	173	0	103	127	40	144	93	66	7	100	152	56	134	154	184	6	129	4	0	37	44	149	106	183	218	133
					SS or RR	Susceptible or resistant predictions using nanopore without AST by Vitek 2
					Very Major Error (VME)	s0: predict susceptibility but phenotypic resistance
					Major Error (ME)	r0: predict resistance but phenotypic susceptibility
[truncated: 1 more columns]

## Sheet: TableS6
Table S6: Resistance prediction results using the original ResFinder
Sample ID	Species name	MALDI-TOF	Credibility			Amikacin	Amoxicillin+Clavulanic acid	Ampicillin	Ampicillin+Sulbactam	Aztreonam	Cefazolin	Cefepime	Cefoperazone	Cefotaxime	Cefoxitin	Ceftazidime	Ceftazidime+Avibactam	Ceftriaxone	Ciprofloxacin	Clindamycin	Colistin	Daptomycin	Ertapenem	Erythromycin	Flomoxef	Gentamicin	Imipenem	Levofloxacin	Linezolid	Metronidazole	Minocycline	Oxacillin	Penicillin	Piperacillin+Tazobactam	Teicoplanin	Tigecycline	Trimethoprim+Sulfamethoxazole	Vancomycin			r0	s0	R	S	RI or SI	NS
VGC-001	Staphylococcus capitis	Staphylococcus not aureus	HC												RR					S		S		S					S			s0	R		S		S	S			0	1	1	7	0	0
VGC-003	Acinetobacter nosocomialis	Acinetobacter nosocomialis	HC			SS			r0			S	S			S		S	S		S					R	R							s0		S	s0				1	2	2	7	0	0
VGC-004	Enterococcus faecium	Enterococcus faecium	HC																			SS				RR			S				s0		R			R			0	1	2	1	0	0
VGC-006	Salmonella enterica	Salmonella Group D1 ( Salmonella non-typhi)	HC			RR			S		SS	S	S		SS	S	SS	S	S		SS		S		S	SS	S							S		S	S				0	0	0	12	0	0
VGC-007	Klebsiella pneumoniae	Klebsiella pneumoniae	HC			S			r0		S	r0	S		S	r0	SS	r0	r0		SS		S		S	S	S							r0		S	S				6	0	0	10	0	0
VGC-008	Klebsiella pneumoniae	Klebsiella pneumoniae	HC			S			r0		S	S	S		S	S	SS	S	r0		SS		S		S	S	S							S		S	S				2	0	0	14	0	0
VGC-009	Listeria monocytogenes	Listeria monocytogenes	HC					S																									S				S				0	0	0	3	0	0
VGC-010	Klebsiella pneumoniae	Klebsiella pneumoniae	HC			S			S		S	S	S		S	S	SS	S	r0		SS		S		S	S	S							S		S	S				1	0	0	15	0	0
VGC-011	Klebsiella pneumoniae	Klebsiella pneumoniae	HC			r0			R		s0	r0	S		S	r0	S	R	R		SS		S		S	S	S							S		SS	S				3	1	3	9	0	0
VGC-012	Acinetobacter nosocomialis	Acinetobacter nosocomialis	HC			SS			r0			S	S			S		S	S		S					R	R							s0		S	s0				1	2	2	7	0	0
VGC-013	Klebsiella quasipneumoniae	Klebsiella pneumoniae	HC			S			R		s0	S	S		R	R	S	SI	r0		SS		S		SI	S	S							r0		S	R				2	1	4	8	2	0
VGC-014	Klebsiella pneumoniae	Klebsiella pneumoniae	HC			S			S		S	S	S		S	S	SS	S	r0		SS		S		S	S	S							S		S	S				1	0	0	15	0	0
VGC-017	Ralstonia mannitolilytica	Ralstonia mannitolilytica	HC			s0	SS	SS	SS	SS	SS	S	SS	SS	SS	SI	SS	S	S	SS	SS	SS	SS	SS	SS	s0	SI	SS	SS	SS	SS	SS	SS	S	SS	S	S	SS			0	2	0	6	2	0
VGC-018	Pseudomonas aeruginosa	Pseudomonas aeruginosa	HC			S						r0	S			r0	S		S							r0	s0							S							3	1	0	5	0	0
VGC-019	Escherichia coli	Escherichia coli	HC			S			r0		S	S	S		S	S	SS	S	r0		SS		S		S	S	S							S		S	S				2	0	0	14	0	0
VGC-020	Escherichia coli	Escherichia coli	HC			S			r0		S	S	S		S	S	SS	S	S		SS		S		S	S	S							S		S	S				1	0	0	15	0	0
VGC-021	Klebsiella pneumoniae	Klebsiella pneumoniae	HC			S			r0		S	S	S		S	S	SS	S	r0		SS		S		S	S	S							S		S	S				2	0	0	14	0	0
VGC-022	Staphylococcus aureus	Staphylococcus aureus	HC												SS					S		S		S					S			S	R		S		S	S			0	0	1	8	0	0
VGC-023	Pseudomonas aeruginosa	Pseudomonas aeruginosa	HC			S						r0	S			r0	SS		r0							r0	S							S							4	0	0	4	0	0
VGC-024	Pseudomonas aeruginosa	Pseudomonas aeruginosa	HC			S						r0	S			r0	SS		r0							r0	S							S							4	0	0	4	0	0
VGC-025	Staphylococcus cohnii	Staphylococcus not aureus	HC												RR					R		S		R					S			s0	R		S		s0	S			0	2	3	4	0	0
VGC-026	Staphylococcus epidermidis	Staphylococcus epidermidis	HC												RR					S		S		R					S			s0	R		S		S	S			0	1	2	6	0	0
VGC-027	Parabacteroides distasonis	Parabacteroides distasonis	HC			SS	SS	RR	R	SS	SS	SS	SS	SS	RR	SS	SS	SS	SS	R	SS	SS	SS	RR	s0	SS	SS	SS	SS	S	RR	SS	s0	S	SS	SS	SS	SS			0	2	2	2	0	0
VGC-028	Escherichia coli	Escherichia coli	HC			S			r0		s0	R	S		S	RI	S	R	S		SS		S		S	S	S							S		S	R				1	1	3	11	1	0
VGC-030	Staphylococcus capitis	Staphylococcus not aureus	HC												SS					R		S		R					S			S	R		S		S	S			0	0	3	6	0	0
VGC-031	Streptococcus agalactiae	Group B streptococcus (S. agalactiae)	HC															SS		R				R					S				S					S			0	0	2	3	0	0
VGC-032	Klebsiella pneumoniae	Klebsiella pneumoniae	HC			S			r0		S	S	S		S	S	SS	S	r0		SS		S		S	S	S							S		S	S				2	0	0	14	0	0
VGC-033	Klebsiella pneumoniae	Klebsiella pneumoniae	HC			S			r0		S	S	S		S	S	SS	S	r0		SS		S		S	S	S							S		S	S				2	0	0	14	0	0
VGC-034	Klebsiella pneumoniae	Klebsiella pneumoniae	HC			S			S		S	S	S		S	S	SS	S	r0		SS		S		S	S	S							S		S	S				1	0	0	15	0	0
VGC-035	Microbacterium hominis	Unidentified Gram positive bacillus	L			SS	SS	SS	SS	SS	SS	SS	SS	SS	SS	SS	SS	SS	s0	s0	SS	SS	SS	SS	SS	S	SS	SS	SS	SS	SS	SS	S	SS	SS	SS	S	S			0	2	0	4	0	0
VGC-037	Staphylococcus aureus	Staphylococcus aureus	HC												SS					s0		S		R					S			S	R		S		S	S			0	1	2	6	0	0
VGC-038	Streptococcus milleri	Streptococcus constellatus	M															S		S				S					S				S					S			0	0	0	6	0	0
VGC-039	Streptococcus milleri	Streptococcus constellatus	M															S		S				S					S				S					S			0	0	0	6	0	0
VGC-041	Pseudomonas aeruginosa	Pseudomonas aeruginosa	HC			S						r0	S			r0	SS		S							r0	S							S							3	0	0	5	0	0
VGC-042	Escherichia coli	Escherichia coli	HC			S			R		s0	S	S		R	R	S	s0	R		SS		S		s0	S	S							r0		S	R				1	3	5	8	0	0
VGC-043	Staphylococcus aureus	Staphylococcus aureus	HC												RR					R		S		R					S			s0	R		S		s0	S			0	2	3	4	0	0
VGC-044	Salmonella enterica	Salmonella Group D1 ( Salmonella non-typhi)	HC			RR			S		SS	S	S		SS	S	SS	S	S		SS		S		S	SS	S							S		S	S				0	0	0	12	0	0
VGC-045	Salmonella enterica	Salmonella Group D1 ( Salmonella non-typhi)	HC			RR			S		SS	S	S		SS	S	SS	S	S		SS		S		S	SS	S							S		S	S				0	0	0	12	0	0
VGC-046	Klebsiella pneumoniae	Klebsiella pneumoniae	HC			S			r0		S	r0	S		S	r0	SS	r0	r0		SS		S		S	S	S							S		S	S				5	0	0	11	0	0
VGC-047	Salmonella enterica	Salmonella Group C2	HC			RR			R		SS	R	S		SS	R	S	RR	R		SS		S		S	RR	S							S		SI	R				0	0	5	6	1	0
VGC-048	Enterococcus faecium	Enterococcus faecium	HC																			SS				RR			S				s0		R			R			0	1	2	1	0	0
VGC-051	Staphylococcus aureus	Staphylococcus aureus	HC												SS					S		S		S					S			S	R		S		S	S			0	0	1	8	0	0
VGC-052	Staphylococcus aureus	Staphylococcus aureus	HC												SS					S		S		S					S			S	R		S		S	S			0	0	1	8	0	0
VGC-053	Staphylococcus haemolyticus	Staphylococcus not aureus	HC												RR					R		S		S					S			s0	R		S		S	S			0	1	2	6	0	0
VGC-054	Enterobacter cloacae complex sp.	Enterobacter cloacae complex	HC			S			R		s0	S	S		R	r0	SS	S	S		SS		S		SI	S	S							r0		S	S				2	1	2	10	1	0
VGC-055	Staphylococcus aureus	Staphylococcus aureus	HC												RR					S		S		R					S			s0	R		S		S	S			0	1	2	6	0	0
VGC-056	Staphylococcus capitis	Staphylococcus not aureus	HC												RR					R		S		R					S			s0	R		S		S	S			0	1	3	5	0	0
VGC-057	Corynebacterium afermentans	No bacterial growth for 7 days.	HC			SS	SS	SS	SS	SS	SS	SS	SS	SS	SS	SS	SS	SS	SS	SS	SS	SS	SS	SS	SS	SS	SS	SS	SS	SS	SS	SS	SS	SS	SS	SS	SS	SS			0	0	0	0	0	0
VGC-058	Streptococcus dysgalactiae	Streptococcus dysgalactiae subsp. equisimilis	HC															SS		r0				S					S				S					S			1	0	0	4	0	0
VGC-059	Candida albicans	Candida albicans	L			SS	SS	SS	SS	SS	SS	SS	SS	SS	SS	SS	SS	SS	SS	SS	SS	SS	SS	SS	SS	SS	SS	SS	SS	SS	SS	SS	SS	SS	SS	SS	SS	SS			0	0	0	0	0	0
VGC-061	Streptococcus dysgalactiae	Streptococcus dysgalactiae subsp. equisimilis	HC															SS		S				S					S				S					S			0	0	0	5	0	0
VGC-062	Streptococcus dysgalactiae	Streptococcus dysgalactiae subsp. equisimilis	HC															SS		S				S					S				S					S			0	0	0	5	0	0
VGC-064	Staphylococcus capitis	Staphylococcus not aureus	HC												RR					S		S		S					S			s0	R		S		S	S			0	1	1	7	0	0
VGC-065	Escherichia coli	Escherichia coli	HC			S			R		S	S	S		S	S	SS	S	r0		SS		S		S	R	S							S		S	R				1	0	3	12	0	0
VGC-066	Escherichia coli	Escherichia coli	HC			S			R		S	S	S		S	S	SS	S	r0		SS		S		S	R	S							S		S	R				1	0	3	12	0	0
VGC-067	Serratia marcescens	Serratia marcescens	HC			r0	RR	RR	R	SS	s0	S	S	RR	R	r0	SS	S	S	SS	SS	SS	S	SS	S	S	S	SS	SS	SS	SS	SS	SS	r0	SS	S	S	SS			3	1	2	10	0	0
VGC-068	Serratia marcescens	Serratia marcescens	HC			r0	RR	RR	R	SS	s0	S	S	RR	R	r0	SS	S	S	SS	SS	SS	S	SS	S	S	S	SS	SS	SS	SS	SS	SS	r0	SS	S	S	SS			3	1	2	10	0	0
VGC-069	Enterococcus faecalis	Enterococcus faecalis	HC																			S				SS			S				S		S			S			0	0	0	5	0	0
VGC-070	Klebsiella pneumoniae	Klebsiella pneumoniae	HC			S			R		s0	R	s0		R	R	S	R	R		SS		SI		s0	S	S							RI		S	R				0	3	7	5	2	0
VGC-071	Escherichia coli	Escherichia coli	HC			S			RI		S	S	S		S	S	SS	S	S		SS		S		S	S	S							S		S	R				0	0	1	14	1	0
VGC-073	Klebsiella pneumoniae	Klebsiella pneumoniae	HC			S			r0		S	r0	S		S	r0	SS	r0	r0		SS		S		S	S	S							S		S	S				5	0	0	11	0	0
VGC-074	Candida albicans	Candida albicans	HIC			SS	SS	SS	SS	SS	SS	SS	SS	SS	SS	SS	SS	SS	SS	SS	SS	SS	SS	SS	SS	SS	SS	SS	SS	SS	SS	SS	SS	SS	SS	SS	SS	SS			0	0	0	0	0	0
VGC-075	Candida albicans	Candida albicans	L			SS	SS	SS	SS	SS	SS	SS	SS	SS	SS	SS	SS	SS	SS	SS	SS	SS	SS	SS	SS	SS	SS	SS	SS	SS	SS	SS	SS	SS	SS	SS	SS	SS			0	0	0	0	0	0
VGC-079	Leptotrichia wadei	Unidentified Gram negative bacillus	HC			s0	SS	SS	SS	SS	SS	S	SS	SS	SS	S	SS	S	s0	RR	SS	SS	SS	SS	SS	S	S	SS	SS	SS	SS	SS	SS	S	SS	S	s0	SS			0	3	0	7	0	0
VGC-080	Leptotrichia wadei	Unidentified Gram negative bacillus	HC			s0	SS	SS	SS	SS	SS	S	SS	SS	SS	S	SS	S	s0	RR	SS	SS	SS	SS	SS	S	S	SS	SS	SS	SS	SS	SS	S	SS	S	s0	SS			0	3	0	7	0	0
VGC-081	Escherichia coli	Escherichia coli	HC			S			R		S	S	S		S	S	SS	S	S		SS		S		S	S	S							S		S	S				0	0	1	15	0	0
VGC-082	Enterococcus faecium	Enterococcus faecium	HC																			SS				RR			S				s0		R			R			0	1	2	1	0	0
VGC-083	Escherichia coli	Escherichia coli	HC			S			R		S	S	S		S	S	SS	S	r0		SS		S		S	S	S							S		S	R				1	0	2	13	0	0
VGC-084	Staphylococcus hominis	Staphylococcus not aureus	HC												SS					S		S		R					S			S	R		S		S	S			0	0	2	7	0	0
VGC-085	Pseudomonas aeruginosa	Pseudomonas aeruginosa	HC			S						r0	S			r0	SS		S							r0	S							S							3	0	0	5	0	0
VGC-087	Parabacteroides distasonis	Parabacteroides distasonis	HC			SS	SS	RR	R	SS	SS	SS	SS	SS	SS	SS	SS	SS	SS	R	SS	SS	SS	RR	s0	SS	SS	SS	SS	RI	RR	SS	s0	S	SS	SS	SS	SS			0	2	2	1	1	0
VGC-088	Enterobacter asburiae	Enterobacter cloacae complex	HC			S			R		s0	S	S		R	r0	SS	S	r0		SS		S		S	S	S							r0		S	S				3	1	2	10	0	0
VGC-089	Enterobacter asburiae	Enterobacter cloacae complex	HC			S			R		s0	S	S		R	r0	SS	S	r0		SS		S		S	S	S							r0		S	S				3	1	2	10	0	0
VGC-090	Pseudomonas aeruginosa	Pseudomonas aeruginosa	H			S						r0	S			r0	SS		S							r0	S							S							3	0	0	5	0	0
VGC-091	Escherichia coli	Escherichia coli	HC			S			R		SI	r0	S		S	r0	SS	r0	S		SS		S		S	S	S							r0		S	S				4	0	1	10	1	0
VGC-093	Staphylococcus aureus	Staphylococcus aureus	HC												SS					S		S		S					S			S	R		S		S	S			0	0	1	8	0	0
VGC-094	Staphylococcus aureus	Staphylococcus aureus	HC												SS					s0		S		R					S			S	R		S		S	S			0	1	2	6	0	0
VGC-095	Escherichia coli	Escherichia coli	HIC			S			SI		S	S	S		S	S	SS	S	S		SS		S		S	S	S							S		S	S				0	0	0	15	1	0
VGC-096	Escherichia coli	Escherichia coli	H			S			RI		S	S	S		S	S	SS	S	S		SS		S		S	S	S							S		S	S				0	0	0	15	1	0
VGC-100	Staphylococcus epidermidis	Staphylococcus epidermidis	HC												RR					R		S		R					S			s0	R		S		s0	S			0	2	3	4	0	0
VGC-101	Pseudomonas aeruginosa	Pseudomonas aeruginosa	HC			S						r0	S			r0	SS		S							r0	S							S							3	0	0	5	0	0
VGC-102	Escherichia coli	Escherichia coli	HIC			S			R		s0	S	S		R	R	S	s0	SI		SS		S		S	S	S							r0		S	R				1	2	4	9	1	0
VGC-103	Escherichia coli	Escherichia coli	HC			S			R		s0	S	S		R	R	S	s0	SI		SS		S		S	S	S							r0		S	R				1	2	4	9	1	0
VGC-106	Escherichia coli	Escherichia coli	HIC			S			S		S	S	S		S	S	SS	S	S		SS		S		S	S	S							S		S	S				0	0	0	16	0	0
VGC-107	Klebsiella pneumoniae	Klebsiella pneumoniae	H			S			r0		S	S	S		S	S	SS	S	r0		SS		S		S	S	S							r0		S	S				3	0	0	13	0	0
VGC-108	Staphylococcus epidermidis	Staphylococcus epidermidis	HC												RR					R		S		R					S			s0	R		SS		S	S			0	1	3	4	0	0
VGC-109	Escherichia coli	Escherichia coli	HC			S			r0		S	S	S		S	S	SS	S	R		SS		S		S	R	S							S		S	R				1	0	3	12	0	0
VGC-112	Pantoea dispersa	Pantoea spp.	L			S	SS	SS	SS	SS	S	S	S	SS	SI	S	SS	S	S	SS	SS	SS	S	SS	S	S	S	SS	SS	SS	SS	SS	SS	S	SS	S	S	SS			0	0	0	14	1	0
VGC-113	Escherichia coli	Escherichia coli	H			S			RI		S	S	S		S	S	SS	S	S		SS		S		S	S	S							S		S	S				0	0	0	15	1	0
VGC-114	Escherichia coli	Escherichia coli	H			S			r0		s0	r0	S		S	RI	S	R	R		SS		S		S	S	S							S		S	S				2	1	2	11	1	0
VGC-115	Enterobacter asburiae	Enterobacter cloacae complex	HC			S			R		s0	S	S		R	r0	SS	S	r0		SS		S		S	S	S							r0		S	S				3	1	2	10	0	0
VGC-116	Pantoea dispersa (No detection)	Pantoea spp.	L			S	SS	SS	SS	SS	S	S	S	SS	SI	S	SS	S	S	SS	SS	SS	S	SS	S	S	S	SS	SS	SS	SS	SS	SS	S	SS	S	S	SS			0	0	0	14	1	0
VGC-117	Pseudomonas aeruginosa	Pseudomonas aeruginosa	HC			S						r0	S			r0	SS		S							r0	S							S							3	0	0	5	0	0
VGC-118	Fusobacterium pseudoperiodonticum	Fusobacterium periodonticum	L			SS	SS	SS	S	SS	SS	SS	SS	SS	SS	SS	SS	SS	SS	r0	SS	SS	SS	SS	S	SS	SS	SS	SS	S	SS	SS	S	S	SS	SS	SS	SS			1	0	0	5	0	0
VGC-119	Escherichia coli	Escherichia coli	HC			S			R		s0	R	S		SI	R	S	R	S		SS		S		S	S	S							SI		S	R				0	1	5	9	2	0
VGC-120	Escherichia coli	Escherichia coli	HC			S			R		SI	S	S		S	S	SS	S	r0		SS		S		S	S	S							S		S	S				1	0	1	13	1	0
VGC-121	Klebsiella pneumoniae	Klebsiella pneumoniae	HC			S			R		s0	R	s0		R	R	S	R	R		S		s0		s0	S	R							R		S	R				0	4	9	5	0	0
VGC-122	Klebsiella pneumoniae	Klebsiella pneumoniae	HC			S			R		s0	R	s0		R	R	S	R	R		S		s0		s0	S	R							R		S	R				0	4	9	5	0	0
VGC-123	Enterobacter cloacae	Enterobacter cloacae complex	HC			S			s0		s0	S	S		s0	S	SS	S	S		SS		S		SI	S	S							S		S	S				0	3	0	12	1	0
VGC-124	Enterobacter cloacae	Enterobacter cloacae complex	HC			S			s0		s0	S	S		s0	S	SS	S	S		SS		S		SI	S	S							S		S	S				0	3	0	12	1	0
VGC-125	Klebsiella pneumoniae	Klebsiella pneumoniae	HC			S			r0		S	r0	S		S	r0	SS	r0	r0		SS		S		S	S	S							S		S	S				5	0	0	11	0	0
VGC-126	Klebsiella pneumoniae	Klebsiella pneumoniae	HC			S			R		s0	R	s0		R	R	S	R	R		SS		SI		s0	S	S							R		S	R				0	3	8	5	1	0
VGC-127	Escherichia coli	Escherichia coli	HC			S			R		S	S	S		S	S	SS	S	R		SS		S		S	R	S							S		S	S				0	0	3	13	0	0
VGC-128	Escherichia coli	Escherichia coli	HC			S			R		S	S	S		S	S	SS	S	R		SS		S		S	R	S							S		S	S				0	0	3	13	0	0
VGC-129	Escherichia coli	Escherichia coli	HC			S			RI		S	S	S		S	S	SS	S	R		SS		S		S	R	S							S		S	S				0	0	2	13	1	0
VGC-130	Escherichia coli	Escherichia coli	H			S			RI		S	S	S		S	S	SS	S	R		SS		S		S	R	S							S		S	S				0	0	2	13	1	0
VGC-131	Escherichia coli	Escherichia coli	HC			S			R		s0	S	S		R	R	S	s0	R		SS		S		SI	S	S							r0		S	R				1	2	5	8	1	0
VGC-132	Enterobacter cloacae complex sp.	Enterobacter cloacae complex	HC			S			R		s0	S	S		R	r0	SS	S	S		SS		S		SI	S	S							r0		S	S				2	1	2	10	1	0
VGC-133	Enterobacter cloacae complex sp.	Enterobacter cloacae complex	HC			S			R		s0	S	S		R	r0	SS	S	S		SS		S		SI	S	S							r0		S	S				2	1	2	10	1	0
VGC-134	Klebsiella pneumoniae	Klebsiella pneumoniae	HC			S			R		s0	R	s0		R	R	S	R	R		SS		SI		s0	S	S							R		S	R				0	3	8	5	1	0
VGC-135	Escherichia coli	Escherichia coli	HC			S			RI		S	S	S		S	S	SS	S	S		SS		S		S	S	S							S		S	R				0	0	1	14	1	0
VGC-136	Pseudomonas aeruginosa	Pseudomonas aeruginosa	H			S						r0	S			r0	SS		r0							r0	S							S							4	0	0	4	0	0
VGC-138	Klebsiella pneumoniae	Klebsiella pneumoniae	HC			R			R		s0	R	s0		R	R	S	R	R		S		R		SI	R	R							R		SS	S				0	2	11	3	1	0
VGC-139	Ralstonia mannitolilytica	Ralstonia mannitolilytica	HC			s0	SS	SS	SS	SS	SS	S	SS	SS	SS	S	SS	S	S	SS	SS	SS	SS	SS	SS	s0	SI	SS	SS	SS	SS	SS	SS	S	SS	S	S	SS			0	2	0	7	1	0
VGC-140	Escherichia coli	Escherichia coli	HC			S			SI		S	S	S		S	S	SS	S	r0		SS		S		S	S	S							S		S	R				1	0	1	13	1	0
VGC-141	Pseudomonas aeruginosa	Pseudomonas aeruginosa	HC			S						r0	S			r0	SS		S							r0	S							S							3	0	0	5	0	0
VGC-142	Klebsiella pneumoniae	Klebsiella pneumoniae	HC			S			R		s0	r0	S		R	r0	SS	r0	r0		SS		S		SI	RI	S							r0		S	R				5	1	3	5	2	0
VGC-143	Aerococcus viridans	Aerococcus viridans	M			SS	SS	SS	SS	SS	SS	SS	SS	SS	SS	SS	SS	S	SS	R	SS	SS	SS	R	SS	SS	SS	SS	S	SS	SS	SS	SI	SS	SS	SS	SS	S			0	0	2	3	1	0
VGC-144	Klebsiella pneumoniae	Klebsiella pneumoniae	HC			S			R		s0	s0	s0		R	R	S	s0	R		SS		SI		s0	S	S							R		S	S				0	5	5	6	1	0
VGC-145	Bacillus thuringiensis	Bacillus cereus group	HC			RR	SS	SS	SS	SS	SS	SS	SS	SS	SS	SS	SS	SS	S	S	SS	SS	SS	SS	SS	R	SS	SS	SS	SS	SS	SS	s0	SS	SS	SS	S	S			0	1	1	4	0	0
VGC-146	Acinetobacter nosocomialis	Acinetobacter nosocomialis	H			SS			S			S	S			S		S	S		SS					S	S							S		S	S				0	0	0	11	0	0
VGC-147	Escherichia coli	Escherichia coli	HC			S			S		S	S	S		S	S	SS	S	S		SS		S		S	S	S							S		S	S				0	0	0	16	0	0
VGC-148	Klebsiella pneumoniae	Klebsiella pneumoniae	HC			R			R		s0	R	s0		R	R	S	R	R		s0		R		s0	R	R							R		S	R				0	4	12	2	0	0
VGC-149	Klebsiella pneumoniae	Klebsiella pneumoniae	HC			R			R		s0	R	s0		R	R	S	R	R		s0		R		s0	R	R							R		S	R				0	4	12	2	0	0
VGC-150	Klebsiella pneumoniae	Klebsiella pneumoniae	HIC			R			R		s0	R	s0		R	R	S	R	R		s0		R		s0	R	R							R		S	R				0	4	12	2	0	0
VGC-151	Staphylococcus caprae	Staphylococcus not aureus	HC												SS					R		S		R					S			S	R		S		s0	S			0	1	3	5	0	0
VGC-152	Salmonella enterica	Salmonella Group D1 ( Salmonella non-typhi)	HC			RR			S		SS	S	S		SS	S	SS	S	S		SS		S		S	SS	S							S		S	S				0	0	0	12	0	0
VGC-153	Staphylococcus epidermidis	Staphylococcus epidermidis	HC												RR					S		S		R					S			s0	R		S		s0	S			0	2	2	5	0	0
VGC-154	Bacteroides xylanisolvens	Bacteroides ovatus	L			SS	SS	SS	SS	SS	SS	SS	SS	SS	SS	SS	SS	SS	SS	SS	SS	SS	SS	SS	SS	SS	SS	SS	SS	SS	RR	SS	SS	SS	SS	SS	SS	SS			0	0	0	0	0	0
VGC-155	Enterococcus faecalis	Enterococcus faecalis	HC																			SI				SS			S				S		S			S			0	0	0	4	1	0
VGC-156	Escherichia coli	Escherichia coli	HC			S			r0		s0	s0	S		S	S	S	s0	S		SS		S		S	s0	S							S		S	S				1	4	0	12	0	0
VGC-157	Escherichia coli	Escherichia coli	HC			S			r0		s0	R	S		S	r0	S	R	S		SS		S		S	R	S							S		S	S				2	1	3	11	0	0
VGC-158	Staphylococcus caprae	No growth for anaerobic culture.	HC												SS					SS		SS		SS					SS			SS	RR		SS		SS	SS			0	0	0	0	0	0
VGC-159	Staphylococcus caprae	Staphylococcus not aureus	HC												SS					S		S		S					S			S	R		S		S	S			0	0	1	8	0	0
VGC-162	Acinetobacter baumannii	Acinetobacter baumannii	HC			SS			S			S	S			S		S	S		SS					S	S							S		S	s0				0	1	0	10	0	0
VGC-163	Staphylococcus epidermidis	Staphylococcus epidermidis	HC												RR					S		S		S					S			s0	R		S		s0	S			0	2	1	6	0	0
VGC-164	Ralstonia mannitolilytica	Ralstonia mannitolilytica	HC			s0	SS	SS	SS	SS	SS	S	SS	SS	SS	S	SS	S	S	SS	SS	SS	SS	SS	SS	s0	S	SS	SS	SS	SS	SS	SS	S	SS	S	S	SS			0	2	0	8	0	0
VGC-165	Phocaeicola vulgatus	Bacteroides vulgatus	HC			SS	SS	SS	SS	SS	SS	SS	SS	SS	SS	SS	SS	SS	SS	SS	SS	SS	SS	SS	SS	SS	SS	SS	SS	SS	SS	SS	SS	SS	SS	SS	SS	SS			0	0	0	0	0	0
VGC-166	Phocaeicola vulgatus	Bacteroides vulgatus	HC			SS	SS	SS	SS	SS	SS	SS	SS	SS	SS	SS	SS	SS	SS	SS	SS	SS	SS	SS	SS	SS	SS	SS	SS	SS	SS	SS	SS	SS	SS	SS	SS	SS			0	0	0	0	0	0
VGC-167	Bacteroides fragilis	Bacteroides fragilis	HC			SS	SS	SS	SS	SS	SS	SS	SS	SS	SS	SS	SS	SS	SS	SS	SS	SS	SS	SS	SS	SS	SS	SS	SS	SS	RR	SS	SS	SS	SS	SS	SS	SS			0	0	0	0	0	0
VGC-168	Staphylococcus capitis	Staphylococcus not aureus	HC												SS					S		S		S					S			s0	R		S		S	S			0	1	1	7	0	0
VGC-169	Staphylococcus epidermidis	Staphylococcus epidermidis	HC												RR					S		S		S					S			s0	R		S		s0	S			0	2	1	6	0	0
VGC-170	Klebsiella pneumoniae	Klebsiella pneumoniae	HC			S			S		S	S	S		S	S	SS	S	r0		SS		S		S	S	S							S		S	S				1	0	0	15	0	0
VGC-171	Staphylococcus epidermidis	Staphylococcus epidermidis	HC												RR					S		S		R					S			s0	R		S		S	S			0	1	2	6	0	0
VGC-172	Enterobacter cloacae complex sp.	Enterobacter cloacae complex	H			S			R		s0	S	S		R	r0	SS	S	S		SS		S		S	S	S							r0		S	S				2	1	2	11	0	0
VGC-173	Candida tropicalis	Candida tropicalis	HIC			SS	SS	SS	SS	SS	SS	SS	SS	SS	SS	SS	SS	SS	SS	SS	SS	SS	SS	SS	SS	SS	SS	SS	SS	SS	SS	SS	SS	SS	SS	SS	SS	SS			0	0	0	0	0	0
VGC-174	Candida tropicalis	Candida tropicalis	H			SS	SS	SS	SS	SS	SS	SS	SS	SS	SS	SS	SS	SS	SS	SS	SS	SS	SS	SS	SS	SS	SS	SS	SS	SS	SS	SS	SS	SS	SS	SS	SS	SS			0	0	0	0	0	0
VGC-176	Escherichia coli	Escherichia coli	HC			S			S		S	S	S		SI	S	SS	S	R		SS		S		S	S	S							S		S	S				0	0	1	14	1	0
VGC-177	Escherichia coli	Escherichia coli	HC			S			S		S	S	S		SI	S	SS	S	R		SS		S		S	S	S							S		S	S				0	0	1	14	1	0
VGC-178	Escherichia coli	Escherichia coli	HC			S			S		S	S	S		SI	S	SS	S	R		SS		S		S	S	S							S		S	S				0	0	1	14	1	0
VGC-179	Klebsiella pneumoniae	Klebsiella pneumoniae	HC			r0			R		s0	R	S		S	R	S	R	R		SS		S		S	S	S							r0		S	s0				2	2	5	8	0	0
VGC-180	Escherichia coli	Escherichia coli	HIC			S			RI		S	S	S		S	S	SS	S	S		SS		S		S	S	S							S		S	R				0	0	1	14	1	0
VGC-181	Escherichia coli	Escherichia coli	HC			S			R		S	S	S		S	S	SS	S	r0		SS		S		S	R	S							S		S	R				1	0	3	12	0	0
VGC-182	Escherichia coli	Escherichia coli	HC			S			R		S	r0	S		S	r0	SS	r0	S		SS		S		S	s0	S							r0		S	s0				4	2	1	9	0	0
VGC-183	Pseudomonas aeruginosa	Pseudomonas aeruginosa	HC			S						r0	S			r0	SS		r0							r0	S							S							4	0	0	4	0	0
VGC-184	Pseudomonas aeruginosa	Pseudomonas aeruginosa	HIC			S						RI	s0			R	s0		r0							r0	S							s0							2	3	1	2	1	0
VGC-185	Enterobacter hormaechei	Enterobacter cloacae complex	HC			S			R		s0	S	S		R	r0	SS	S	S		SS		S		SI	S	S							r0		S	S				2	1	2	10	1	0
VGC-187	Gordonia bronchialis (No detection)	Staphylococcus epidermidis	L			SS	SS	SS	SS	SS	SS	SS	SS	SS	SS	SS	SS	SS	SS	r0	SS	S	SS	R	SS	SS	SS	SS	S	SS	SS	s0	s0	SS	S	SS	s0	S			1	3	1	4	0	0
VGC-188	Pseudomonas aeruginosa	Pseudomonas aeruginosa	HIC			S						RI	s0			R	s0		S							S	S							s0							0	3	1	4	1	0
VGC-189	Staphylococcus epidermidis	Staphylococcus epidermidis	HC												RR					R		S		R					S			s0	R		S		s0	S			0	2	3	4	0	0
VGC-190	Staphylococcus aureus	Staphylococcus aureus	HC												SS					s0		S		R					S			S	R		S		S	S			0	1	2	6	0	0
VGC-191	Staphylococcus hominis	Staphylococcus not aureus	HC												RR					R		S		R					S			s0	R		S		S	S			0	1	3	5	0	0
VGC-193	Staphylococcus hominis	Staphylococcus not aureus	HC												RR					R		S		R					S			s0	R		S		S	S			0	1	3	5	0	0
VGC-194	Enterococcus faecalis	Enterococcus faecalis	HC																			S				SS			S				S		S			S			0	0	0	5	0	0
VGC-195	Klebsiella pneumoniae	Klebsiella pneumoniae	H			S			r0		S	S	S		S	S	SS	S	S		SS		S		S	S	S							r0		S	S				2	0	0	14	0	0
VGC-196	Enterococcus faecalis	Enterococcus faecalis	HC																			S				RR			S				S		S			S			0	0	0	5	0	0
VGC-197	Klebsiella pneumoniae	Klebsiella pneumoniae	HC			S			R		s0	R	s0		R	R	S	R	R		SS		s0		s0	S	RI							R		S	r0				1	4	7	4	1	0
VGC-200	Klebsiella pneumoniae	Klebsiella pneumoniae	HC			S			r0		S	S	S		S	S	SS	S	r0		SS		S		S	S	S							r0		S	S				3	0	0	13	0	0
VGC-201	Enterococcus faecalis	Enterococcus faecalis	HC																			S				SS			S				S		S			S			0	0	0	5	0	0
VGC-202	Klebsiella pneumoniae	Klebsiella pneumoniae	HC			S			R		S	S	S		S	S	SS	S	S		SS		S		S	S	S							S		S	S				0	0	1	15	0	0
VGC-203	Staphylococcus aureus	Staphylococcus aureus	HC												RR					R		S		R					S			s0	R		S		S	S			0	1	3	5	0	0
VGC-204	Klebsiella pneumoniae	Klebsiella pneumoniae	HC			S			R		S	S	S		S	S	SS	S	r0		SS		S		S	S	S							S		S	S				1	0	1	14	0	0
VGC-205	Staphylococcus epidermidis	Staphylococcus epidermidis	HC												RR					r0		S		R					S			s0	R		S		s0	S			1	2	2	4	0	0
VGC-206	Staphylococcus cohnii	Staphylococcus not aureus	HC												SS					s0		S		s0					S			S	S		S		S	S			0	2	0	7	0	0
VGC-207	Ralstonia mannitolilytica	Ralstonia mannitolilytica	H			s0	SS	SS	SS	SS	SS	S	SS	SS	SS	S	SS	S	S	SS	SS	SS	SS	SS	SS	s0	SI	SS	SS	SS	SS	SS	SS	S	SS	S	S	SS			0	2	0	7	1	0
VGC-208	Escherichia coli	Escherichia coli	HC			S			R		s0	R	S		R	R	S	R	R		SS		S		SI	S	S							R		S	R				0	1	8	7	1	0
VGC-209	Escherichia coli	Escherichia coli	HC			S			R		s0	R	S		R	R	S	R	R		SS		S		SI	S	S							R		S	R				0	1	8	7	1	0
VGC-210	Klebsiella pneumoniae	Klebsiella pneumoniae	HC			S			R		s0	R	s0		R	R	S	R	R		SS		s0		s0	S	RI							R		S	r0				1	4	7	4	1	0
VGC-211	Delftia lacustris	No report	M			RR	SS	SS	SS	SS	SS	SS	SS	SS	SS	SS	SS	SS	SS	SS	SS	SS	SS	SS	SS	RR	SS	SS	SS	SS	SS	SS	SS	SS	SS	SS	SS	SS			0	0	0	0	0	0
VGC-212	Staphylococcus hominis	Staphylococcus not aureus	HC												SS					S		S		R					S			S	R		S		S	S			0	0	2	7	0	0
VGC-213	Staphylococcus capitis	Staphylococcus not aureus	HC												SS					S		S		S					S			S	S		S		S	S			0	0	0	9	0	0
VGC-214	Staphylococcus capitis	Staphylococcus not aureus	HC												SS					S		S		S					S			S	R		S		S	S			0	0	1	8	0	0
VGC-215	Klebsiella pneumoniae	Klebsiella pneumoniae	HC			S			RI		s0	RR	S		S	R	S	R	R		SS		S		S	S	S							r0		S	R				1	1	4	9	1	0
VGC-216	Escherichia coli	Escherichia coli	HC			S			s0		S	S	S		S	S	SS	S	R		SS		S		S	S	S							S		S	R				0	1	2	13	0	0
VGC-217	Escherichia coli	Escherichia coli	H			S			R		s0	R	S		S	RI	S	R	R		SS		S		S	R	S							S		S	R				0	1	6	9	1	0
VGC-218	Corynebacterium afermentans	Corynebacterium sp.	HC			SS	SS	SS	SS	SS	SS	SS	SS	SS	SS	SS	SS	SS	S	r0	SS	SS	SS	RR	SS	S	SS	SS	SS	SS	SS	SS	S	SS	SS	SS	S	S			1	0	0	5	0	0
VGC-219	Klebsiella pneumoniae	Klebsiella pneumoniae	HC			S			r0		S	S	S		S	S	SS	S	r0		SS		S		S	S	S							S		S	S				2	0	0	14	0	0
VGC-220	Escherichia coli	Escherichia coli	HC			S			R		S	S	S		S	S	SS	S	R		SS		S		S	S	S							r0		S	R				1	0	3	12	0	0
VGC-221	Escherichia coli	Escherichia coli	HC			S			R		S	S	S		S	S	SS	S	R		SS		S		S	S	S							S		S	R				0	0	3	13	0	0
VGC-222	Staphylococcus epidermidis	Staphylococcus epidermidis	HC												RR					R		S		R					S			s0	R		S		S	S			0	1	3	5	0	0
VGC-224	Staphylococcus capitis	Staphylococcus not aureus	HC												RR					R		S		R					S			s0	R		S		S	S			0	1	3	5	0	0
VGC-225	Staphylococcus epidermidis	Staphylococcus epidermidis	HC												RR					S		S		S					S			s0	R		S		S	S			0	1	1	7	0	0
VGC-226	Janibacter indicus	Kytococcus sedentarius	H			SS	SS	SS	SS	SS	SS	SS	SS	SS	SS	SS	SS	SS	SS	S	SS	SS	SS	S	SS	SS	SS	SS	SS	SS	SS	SS	s0	SS	SS	SS	SS	S			0	1	0	3	0	0
VGC-227	Staphylococcus pettenkoferi	Staphylococcus not aureus	HC												SS					S		S		S					S			s0	s0		S		S	S			0	2	0	7	0	0
VGC-228	Campylobacter coli	Campylobacter coli	HC																s0					S																	0	1	0	1	0	0
VGC-229	Cellulomonas fimi	Unidentified Gram positive bacillus	L			SS	SS	SS	SS	SS	SS	SS	SS	SS	SS	SS	SS	SS	SI	S	SS	SS	SS	SS	SS	S	SS	SS	SS	SS	SS	SS	s0	SS	SS	SS	S	S			0	1	0	4	1	0
VGC-230	Staphylococcus capitis	Staphylococcus not aureus	HC												RR					r0		S		r0					S			s0	R		S		S	S			2	1	1	5	0	0
VGC-231	Acinetobacter nosocomialis	Acinetobacter nosocomialis	HC			SS			S			S	S			S		S	S		SS					S	S							S		S	S				0	0	0	11	0	0
VGC-232	Ralstonia mannitolilytica	Ralstonia mannitolilytica	HC			s0	SS	SS	SS	SS	SS	S	SS	SS	SS	S	SS	S	S	SS	SS	SS	SS	SS	SS	s0	s0	SS	SS	SS	SS	SS	SS	S	SS	S	S	SS			0	3	0	7	0	0
VGC-233	Staphylococcus aureus	Staphylococcus aureus	HC												SS					s0		S		R					S			S	R		S		S	S			0	1	2	6	0	0
VGC-234	Lasiodiplodia theobromae (No detection)	Clostridium sp.	L			SS	SS	SS	S	SS	SS	SS	SS	SS	SS	SS	SS	SS	SS	S	SS	SS	SS	RR	S	SS	SS	SS	SS	S	SS	SS	S	S	SS	SS	SS	SS			0	0	0	6	0	0
VGC-235	Enterococcus lactis	Enterococcus faecium	HC																			SS				RR			S				S		S			S			0	0	0	4	0	0
VGC-236	Klebsiella pneumoniae	Klebsiella pneumoniae	HIC			S			S		S	S	S		S	S	SS	S	S		SS		S		S	S	S							S		S	S				0	0	0	16	0	0
VGC-237	Escherichia coli	Escherichia coli	HC			S			S		S	S	S		S	S	SS	S	R		SS		S		S	S	S							S		S	R				0	0	2	14	0	0
VGC-238	Ralstonia mannitolilytica	Ralstonia mannitolilytica	HC			s0	SS	SS	SS	SS	SS	S	SS	SS	SS	S	SS	S	S	SS	SS	SS	SS	SS	SS	s0	s0	SS	SS	SS	SS	SS	SS	S	SS	S	S	SS			0	3	0	7	0	0
VGC-239	Staphylococcus aureus	Staphylococcus aureus	HC												SS					s0		S		R					S			S	R		S		S	S			0	1	2	6	0	0
VGC-241	Klebsiella pneumoniae	Klebsiella pneumoniae	HIC			S			S		S	S	S		S	S	SS	S	S		SS		S		S	S	S							S		S	S				0	0	0	16	0	0
VGC-242	Staphylococcus aureus	Staphylococcus aureus	HC												SS					s0		S		R					S			S	R		S		S	S			0	1	2	6	0	0
VGC-243	Streptococcus thermophilus	Streptococcus salivarius group	M															S		S				S					S				S					S			0	0	0	6	0	0
VGC-244	Escherichia coli	Escherichia coli	H			S			RI		S	r0	S		S	r0	SS	r0	R		SS		S		S	s0	S							r0		S	R				4	1	2	8	1	0
VGC-245	Escherichia coli	Escherichia coli	H			S			r0		s0	r0	S		S	RI	S	R	R		SS		S		S	S	S							S		S	S				2	1	2	11	1	0
VGC-247	Proteus mirabilis	Proteus mirabilis	HC			r0	RR	RR	R	SS	S	r0	S	SS	S	S	SS	S	r0	SS	SS	SS	S	RR	S	S	SI	SS	SS	SS	SS	SS	SS	r0	SS	s0	R	SS			4	1	2	8	1	0
VGC-248	Pseudomonas aeruginosa	Pseudomonas aeruginosa	HIC			S						S	S			S	SS		r0							S	S							S							1	0	0	7	0	0
VGC-249	Pseudomonas aeruginosa	Pseudomonas aeruginosa	HIC			S						S	S			S	SS		r0							S	S							S							1	0	0	7	0	0
VGC-250	Staphylococcus capitis	Staphylococcus not aureus	HC												RR					r0		S		r0					S			s0	R		S		S	S			2	1	1	5	0	0
VGC-251	Staphylococcus aureus	Staphylococcus aureus	HC												RR					R		S		R					S			s0	R		S		S	S			0	1	3	5	0	0
VGC-252	Staphylococcus aureus	Staphylococcus aureus	HC												RR					S		S		R					S			s0	R		S		S	S			0	1	2	6	0	0
VGC-253	Staphylococcus haemolyticus	Staphylococcus not aureus	HC												RR					S		S		S					S			s0	R		S		S	S			0	1	1	7	0	0
VGC-254	Acinetobacter soli	Acinetobacter radioresistens	HC			S			S			S	SS			S		S	S		SS					S	S							S		S	S				0	0	0	11	0	0
VGC-255	Acinetobacter baumannii	Acinetobacter baumannii	HC			SS			S			S	S			S		S	S		SS					S	S							S		S	S				0	0	0	11	0	0
VGC-256	Citrobacter koseri	Citrobacter koseri	HC			S			RR		S	S	S		S	S	SS	S	S		SS		S		S	S	S							S		S	S				0	0	0	15	0	0
VGC-257	Citrobacter koseri	Citrobacter koseri	HC			S			RR		S	S	S		S	S	SS	S	S		SS		S		S	S	S							S		S	S				0	0	0	15	0	0
VGC-258	Klebsiella pneumoniae	Klebsiella pneumoniae	HC			s0			R		s0	R	s0		R	R	S	R	R		S		R		s0	R	R							R		S	R				0	4	11	3	0	0
VGC-259	Klebsiella pneumoniae	Klebsiella pneumoniae	H			S			r0		S	r0	S		S	r0	SS	r0	r0		SS		S		S	S	S							S		S	S				5	0	0	11	0	0
VGC-260	Acinetobacter soli	Acinetobacter radioresistens	HC			S			S			S	SS			S		S	S		SS					S	S							S		S	S				0	0	0	11	0	0
VGC-263	Stenotrophomonas maltophilia	Stenotrophomonas maltophilia	HC													s0												S									S				0	1	0	2	0	0
VGC-264	Escherichia coli	Escherichia coli	HC			S			R		S	S	S		S	S	SS	S	S		SS		S		S	S	S							S		S	R				0	0	2	14	0	0
VGC-265	Escherichia coli	Escherichia coli	HC			S			R		S	S	S		S	S	SS	S	S		SS		S		S	S	S							S		S	R				0	0	2	14	0	0
VGC-266	Klebsiella pneumoniae	Klebsiella pneumoniae	HIC			R			R		s0	R	s0		s0	R	S	R	s0		S		s0		s0	R	s0							s0		S	s0				0	9	6	3	0	0
VGC-267	Cryptococcus neoformans	Cryptococcus neoformans	L			SS	SS	SS	SS	SS	SS	SS	SS	SS	SS	SS	SS	SS	SS	SS	SS	SS	SS	SS	SS	SS	SS	SS	SS	SS	SS	SS	SS	SS	SS	SS	SS	SS			0	0	0	0	0	0
VGC-268	Enterobacter cloacae	Enterobacter cloacae complex	HC			S			R		s0	S	S		R	r0	SS	S	S		SS		S		S	S	S							r0		S	S				2	1	2	11	0	0
VGC-269	Staphylococcus aureus	Staphylococcus aureus	HC												RR					S		S		R					S			s0	R		S		S	S			0	1	2	6	0	0
VGC-270	Staphylococcus aureus	Staphylococcus aureus	HC												RR					S		S		R					S			s0	R		S		S	S			0	1	2	6	0	0
VGC-271	Klebsiella pneumoniae	Klebsiella pneumoniae	HC			S			R		s0	R	s0		R	R	S	R	R		SS		s0		s0	S	RI							R		S	S				0	4	7	5	1	0
VGC-272	Stenotrophomonas maltophilia	Stenotrophomonas maltophilia	HC													S												S									S				0	0	0	3	0	0
VGC-273	Ralstonia mannitolilytica	Ralstonia mannitolilytica	HC			s0	SS	SS	SS	SS	SS	S	SS	SS	SS	S	SS	S	S	SS	SS	SS	SS	SS	SS	s0	s0	SS	SS	SS	SS	SS	SS	S	SS	S	S	SS			0	3	0	7	0	0
VGC-274	Ralstonia mannitolilytica	Ralstonia mannitolilytica	H			s0	SS	SS	SS	SS	SS	S	SS	SS	SS	S	SS	S	S	SS	SS	SS	SS	SS	SS	s0	s0	SS	SS	SS	SS	SS	SS	S	SS	S	S	SS			0	3	0	7	0	0
VGC-275	Enterococcus faecalis	Enterococcus faecalis	HC																			S				SS			S				S		S			S			0	0	0	5	0	0
VGC-276	Acinetobacter baumannii	Acinetobacter baumannii	HC			SS			S			S	S			S		S	S		SS					S	S							S		S	S				0	0	0	11	0	0
VGC-277	Stenotrophomonas maltophilia	No report	HIC													SS												SS									SS				0	0	0	0	0	0
VGC-278	Klebsiella pneumoniae	Stenotrophomonas maltophilia	HC			SS			RR		SS	RR	SS		RR	r0	SS	RR	RR		SS		SS		SS	SS	RR	NS						RR		SS	r0				2	0	0	0	0	1
VGC-279	Stenotrophomonas maltophilia	Stenotrophomonas maltophilia	H													S												S									S				0	0	0	3	0	0
VGC-280	Escherichia coli	Escherichia coli	HC			S			R		S	S	S		S	S	SS	S	S		SS		S		S	S	S							S		S	R				0	0	2	14	0	0
VGC-281	Escherichia coli	Escherichia coli	HC			S			R		S	S	S		S	S	SS	S	S		SS		S		S	S	S							S		S	R				0	0	2	14	0	0
VGC-282	Escherichia coli	Escherichia coli	H			S			R		SI	S	S		S	S	SS	S	S		SS		S		S	S	S							S		S	S				0	0	1	14	1	0
VGC-283	Escherichia coli	Escherichia coli	HC			S			R		S	S	S		S	S	SS	S	S		SS		S		S	S	S							S		S	R				0	0	2	14	0	0
VGC-284	Staphylococcus capitis	Staphylococcus not aureus	HC												RR					R		S		R					S			s0	R		S		S	S			0	1	3	5	0	0
VGC-285	Staphylococcus pettenkoferi	Staphylococcus not aureus	HC												SS					S		S		S					S			s0	s0		S		S	S			0	2	0	7	0	0
VGC-289	Pseudomonas putida	Pseudomonas putida	L			S	RR	RR	RR	SS	SS	RI	SS	RR	RR	R	SS	s0	RI	SS	SS	SS	RR	SS	SS	S	R	SS	SS	SS	SS	SS	SS	R	SS	SS	s0	SS			0	2	3	2	2	0
VGC-290	Klebsiella pneumoniae	Klebsiella pneumoniae	HC			S			S		S	S	S		S	S	SS	S	r0		SS		S		S	S	S							S		S	S				1	0	0	15	0	0
VGC-291	Staphylococcus epidermidis	Staphylococcus epidermidis	HC												RR					S		S		R					S			s0	R		S		s0	S			0	2	2	5	0	0
VGC-292	Salmonella enterica	Salmonella Group D1 ( Salmonella non-typhi)	HC			RR			S		SS	S	S		SS	S	SS	S	S		SS		S		S	SS	S							S		S	S				0	0	0	12	0	0
VGC-293	Enterococcus faecalis	Enterococcus faecalis	HC																			SI				SS			S				S		S			S			0	0	0	4	1	0
VGC-294	Klebsiella pneumoniae	Klebsiella pneumoniae	HC			S			r0		S	S	S		S	S	SS	S	r0		SS		S		S	S	S							S		S	S				2	0	0	14	0	0
VGC-295	Serratia marcescens	Serratia marcescens	HC			r0	RR	RR	R	RR	s0	R	s0	RR	R	R	s0	s0	R	SS	SS	SS	R	SS	s0	R	R	SS	SS	SS	SS	SS	SS	R	SS	SS	S	SS			1	5	9	1	0	0
VGC-296	Klebsiella pneumoniae	Klebsiella pneumoniae	HIC			S			S		S	S	S		S	S	SS	S	S		SS		S		S	S	S							S		S	S				0	0	0	16	0	0
VGC-297	Staphylococcus capitis (No detection)	No bacterial growth for 7 days.	L												SS					SS		SS		SS					SS			SS	SS		SS		SS	SS			0	0	0	0	0	0
VGC-298	Escherichia coli	Escherichia coli	H			S			R		s0	r0	S		SI	r0	S	R	R		SS		S		S	S	S							S		S	S				2	1	3	10	1	0
VGC-300	Escherichia coli	Escherichia coli	H			S			R		s0	r0	S		SI	r0	S	R	R		SS		S		S	S	S							S		S	S				2	1	3	10	1	0
VGC-301	Escherichia coli	Escherichia coli	HC			S			R		s0	S	S		RI	RI	S	s0	r0		SS		S		S	S	S							r0		S	R				2	2	2	9	2	0
VGC-306	Acinetobacter pittii	No growth of pathogenic fungus for 4 weeks.	HC			SS			SS			SS	SS			SS		SS	SS		SS					RR	SS							SS		SS	SS				0	0	0	0	0	0
VGC-308	Staphylococcus aureus	Staphylococcus aureus	HC												SS					S		S		R					S			S	R		S		S	S			0	0	2	7	0	0
VGC-309	Staphylococcus aureus	Staphylococcus aureus	HC												RR					R		S		R					S			s0	R		S		S	S			0	1	3	5	0	0
VGC-310	Escherichia coli	Escherichia coli	HC			S			S		S	S	S		S	S	SS	S	S		SS		S		S	S	S							S		S	S				0	0	0	16	0	0
VGC-311	Escherichia coli	Escherichia coli	HC			S			r0		S	S	S		S	S	SS	S	R		SS		S		S	R	S							S		S	R				1	0	3	12	0	0
VGC-312	Serratia marcescens	Serratia marcescens	H			r0	RR	RR	R	SS	s0	R	s0	RR	R	R	s0	s0	R	SS	SS	SS	R	SS	s0	R	R	SS	SS	SS	SS	SS	SS	R	SS	SS	S	SS			1	5	9	1	0	0
VGC-313	Staphylococcus aureus (No detection)	Staphylococcus aureus	L												SS					s0		S		s0					S			s0	s0		S		S	S			0	4	0	5	0	0
VGC-314	Streptococcus milleri	Streptococcus anginosus	M															S		S				S					S				S					S			0	0	0	6	0	0
VGC-315	Staphylococcus aureus	Staphylococcus aureus	HC												SS					S		S		S					S			S	S		S		S	S			0	0	0	9	0	0
VGC-316	Staphylococcus aureus	Staphylococcus aureus	HC												SS					S		S		S					S			S	S		S		S	S			0	0	0	9	0	0
VGC-317	Staphylococcus aureus	Staphylococcus aureus	HC												SS					S		S		S					S			S	S		S		S	S			0	0	0	9	0	0
VGC-318	Staphylococcus aureus	Staphylococcus aureus	HC												SS					S		S		S					S			S	S		S		S	S			0	0	0	9	0	0
VGC-321	Escherichia coli	Escherichia coli	HC			S			r0		S	S	S		S	S	SS	S	R		SS		S		S	R	S							S		S	R				1	0	3	12	0	0
VGC-323	Klebsiella pneumoniae	Klebsiella pneumoniae	HC			S			r0		S	S	S		S	S	SS	S	r0		SS		S		S	S	S							S		S	S				2	0	0	14	0	0
VGC-324	Escherichia coli	Escherichia coli	HC			S			S		S	S	S		S	S	SS	S	r0		SS		S		S	S	S							S		S	S				1	0	0	15	0	0
VGC-325	Staphylococcus argenteus	Staphylococcus aureus	HC												SS					S		S		S					S			S	S		S		S	S			0	0	0	9	0	0
VGC-326	Staphylococcus argenteus	Staphylococcus aureus	HC												SS					S		S		S					S			S	S		S		S	S			0	0	0	9	0	0
VGC-327	Escherichia coli	Escherichia coli	HC			S			R		S	S	S		S	S	SS	S	S		SS		S		S	R	S							S		S	S				0	0	2	14	0	0
VGC-328	Staphylococcus aureus	Staphylococcus aureus	HC												SS					S		S		S					S			S	S		S		S	S			0	0	0	9	0	0
VGC-331	Streptococcus agalactiae	Group B streptococcus (S. agalactiae)	HC															SS		S				r0					S				S					S			1	0	0	4	0	0
VGC-332	Staphylococcus capitis	Staphylococcus aureus	HC												RR					S		S		S					S			s0	R		S		S	S			0	1	1	7	0	0
VGC-333	Staphylococcus argenteus	Staphylococcus aureus	HC												SS					S		S		S					S			S	S		S		S	S			0	0	0	9	0	0
VGC-334	Escherichia coli	Escherichia coli	HC			S			R		S	S	S		S	S	SS	S	S		SS		S		S	S	S							S		S	R				0	0	2	14	0	0
VGC-335	Staphylococcus argenteus	Staphylococcus aureus	HC												SS					S		S		S					S			S	S		S		S	S			0	0	0	9	0	0
VGC-336	Staphylococcus aureus	Staphylococcus aureus	HC												SS					S		S		S					S			S	r0		S		S	S			1	0	0	8	0	0
VGC-337	Pseudomonas aeruginosa	Pseudomonas aeruginosa	HC			S						S	S			S	SS		r0							r0	S							S							2	0	0	6	0	0
VGC-339	Staphylococcus aureus	Staphylococcus aureus	HC												RR					S		S		S					S			s0	R		S		S	S			0	1	1	7	0	0
VGC-340	Staphylococcus aureus	Staphylococcus aureus	HC												RR					S		S		S					S			s0	R		S		S	S			0	1	1	7	0	0
VGC-341	Escherichia coli	Escherichia coli	HC			S			RI		S	S	S		S	S	SS	S	S		SS		S		S	S	S							S		S	S				0	0	0	15	1	0
VGC-342	Staphylococcus haemolyticus	Staphylococcus not aureus	HC												RR					R		S		R					S			s0	R		S		s0	S			0	2	3	4	0	0
VGC-343	Staphylococcus aureus	Staphylococcus aureus	HC												RR					S		S		R					S			s0	R		S		S	S			0	1	2	6	0	0
VGC-344	Staphylococcus aureus	Staphylococcus aureus	HC												RR					S		S		R					S			s0	R		S		S	S			0	1	2	6	0	0
VGC-345	Escherichia coli	Escherichia coli	HC			S			S		S	S	S		S	S	SS	S	S		SS		S		S	S	S							S		S	S				0	0	0	16	0	0
VGC-347	Staphylococcus aureus (No detection)	No bacterial growth for 7 days.	L												SS					RR		SS		RR					SS			SS	SS		SS		SS	SS			0	0	0	0	0	0
VGC-348	Staphylococcus argenteus	Staphylococcus aureus	HC												SS					S		S		S					S			S	S		S		S	S			0	0	0	9	0	0
VGC-351	Serratia marcescens	Serratia marcescens	HC			r0	RR	RR	R	SS	s0	S	S	RR	R	r0	SS	S	S	SS	SS	SS	S	SS	S	S	S	SS	SS	SS	SS	SS	SS	r0	SS	S	S	SS			3	1	2	10	0	0
VGC-352	Serratia marcescens	Serratia marcescens	HC			r0	RR	RR	R	SS	s0	S	S	RR	R	r0	SS	S	S	SS	SS	SS	S	SS	S	S	S	SS	SS	SS	SS	SS	SS	r0	SS	S	S	SS			3	1	2	10	0	0
VGC-353	Staphylococcus aureus	Staphylococcus aureus	HC												RR					S		S		R					S			s0	R		S		S	S			0	1	2	6	0	0
VGC-354	Enterococcus faecium	Enterococcus faecium	HC																			SS				RR			S				s0		S			S			0	1	0	3	0	0
VGC-356	Staphylococcus aureus	Staphylococcus aureus	HC												RR					S		S		R					S			s0	R		S		S	S			0	1	2	6	0	0
VGC-357	Bacteroides thetaiotaomicron	Bacteroides thetaiotaomicron	H			SS	SS	SS	S	SS	SS	SS	SS	SS	SS	SS	SS	SS	SS	R	SS	SS	SS	RR	SI	SS	SS	SS	SS	S	SS	SS	s0	S	SS	SS	SS	SS			0	1	1	3	1	0
VGC-358	Staphylococcus aureus	Staphylococcus aureus	HC												RR					S		S		S					S			s0	R		S		S	S			0	1	1	7	0	0
VGC-359	Staphylococcus aureus	Staphylococcus aureus	HC												RR					S		S		S					S			s0	R		S		S	S			0	1	1	7	0	0
VGC-360	Staphylococcus hominis	Staphylococcus not aureus	HC												RR					R		S		R					S			s0	R		S		S	S			0	1	3	5	0	0
VGC-361	Actinomyces naeslundii	Actinomyces radingae	HC			SS	SS	SS	S	SS	SS	SS	SS	SS	SS	SS	SS	SS	SS	S	SS	SS	SS	SS	S	SS	SS	SS	SS	s0	SS	SS	S	S	SS	SS	SS	SS			0	1	0	5	0	0
VGC-362	Escherichia coli	Escherichia coli	HC			S			RI		S	S	S		S	S	SS	S	R		SS		S		S	R	S							S		S	R				0	0	3	12	1	0
VGC-363	Escherichia coli	Escherichia coli	H			S			S		S	S	S		S	S	SS	S	R		SS		S		S	S	S							S		S	S				0	0	1	15	0	0
VGC-364	Streptococcus agalactiae	Group B streptococcus (S. agalactiae)	HC															SS		S				r0					S				S					S			1	0	0	4	0	0
VGC-365	Streptococcus agalactiae	Group B streptococcus (S. agalactiae)	HC															SS		S				r0					S				S					S			1	0	0	4	0	0
VGC-367	Klebsiella pneumoniae	Klebsiella pneumoniae	HIC			S			R		s0	S	s0		s0	s0	SS	s0	S		SS		S		SI	SI	S							s0		S	s0				0	7	1	6	2	0
VGC-368	Staphylococcus epidermidis	Staphylococcus epidermidis	HC												S					R		SS		R					S			SS	R		S		S	S			0	0	3	5	0	0
VGC-369	Streptococcus sanguinis	Streptococcus sanguinis	HC															S		S				S					S				S					S			0	0	0	6	0	0
VGC-370	Enterococcus faecalis	Enterococcus faecalis	HC																			SI				SS			S				S		S			S			0	0	0	4	1	0
VGC-371	Staphylococcus aureus	Staphylococcus aureus	HC												SS					S		S		S					S			S	S		S		S	S			0	0	0	9	0	0
VGC-372	Staphylococcus aureus	Staphylococcus aureus	HC												RR					S		S		S					S			s0	R		S		S	S			0	1	1	7	0	0
VGC-373	Streptococcus thermophilus	Streptococcus salivarius group	M															S		R				R					S				S					S			0	0	2	4	0	0
VGC-374	Escherichia coli	Escherichia coli	H			S			S		S	S	S		S	S	SS	S	R		SS		S		S	S	S							S		S	S				0	0	1	15	0	0
VGC-375	Klebsiella quasipneumoniae	Klebsiella pneumoniae	HC			S			S		S	S	S		S	S	SS	S	r0		SS		S		S	S	S							S		S	S				1	0	0	15	0	0
VGC-376	Klebsiella quasipneumoniae	Klebsiella pneumoniae	HC			S			S		S	S	S		S	S	SS	S	r0		SS		S		S	S	S							S		S	S				1	0	0	15	0	0
VGC-377	Enterobacter hormaechei	Enterobacter cloacae complex	HC			S			R		s0	S	S		R	r0	SS	S	S		SS		S		SI	S	S							r0		S	S				2	1	2	10	1	0
VGC-378	Enterobacter hormaechei	Enterobacter cloacae complex	HC			S			R		s0	S	S		R	r0	SS	S	S		SS		S		SI	S	S							r0		S	S				2	1	2	10	1	0
VGC-379	Escherichia coli	Escherichia coli	HC			S			RI		S	S	S		S	S	SS	S	S		SS		S		S	S	S							S		S	R				0	0	1	14	1	0
VGC-380	Escherichia coli	Escherichia coli	HC			S			RI		S	S	S		S	S	SS	S	r0		SS		S		S	S	S							S		S	R				1	0	1	13	1	0
VGC-382	Streptococcus agalactiae	Group B streptococcus (S. agalactiae)	HC															SS		R				R					S				S					S			0	0	2	3	0	0
VGC-383	Corynebacterium afermentans (No detection)	Corynebacterium sp.	L			SS	SS	SS	SS	SS	SS	SS	SS	SS	SS	SS	SS	SS	s0	s0	SS	SS	SS	SS	SS	S	SS	SS	SS	SS	SS	SS	s0	SS	SS	SS	S	S			0	3	0	3	0	0
VGC-384	Lasiodiplodia theobromae (No detection)	No bacterial growth for 7 days.	L			SS	SS	SS	SS	SS	SS	SS	SS	SS	SS	SS	SS	SS	SS	SS	SS	SS	SS	SS	SS	SS	SS	SS	SS	SS	SS	SS	SS	SS	SS	SS	SS	SS			0	0	0	0	0	0
VGC-385	[Candida] glabrata	Candida glabrata	L			SS	SS	SS	SS	SS	SS	SS	SS	SS	SS	SS	SS	SS	SS	SS	SS	SS	SS	SS	SS	SS	SS	SS	SS	SS	SS	SS	SS	SS	SS	SS	SS	SS			0	0	0	0	0	0
VGC-386	Serratia marcescens	Serratia marcescens	HC			r0	RR	RR	R	SS	s0	S	S	RR	R	r0	SS	S	S	SS	SS	SS	S	SS	S	S	S	SS	SS	SS	SS	SS	SS	r0	SS	S	S	SS			3	1	2	10	0	0
VGC-387	Acinetobacter nosocomialis	Acinetobacter nosocomialis	HC			SS			S			S	S			S		S	S		SS					S	S							S		S	S				0	0	0	11	0	0
VGC-389	Staphylococcus aureus	Staphylococcus aureus	HC												SS					S		S		S					S			S	R		S		S	S			0	0	1	8	0	0
VGC-390	Klebsiella variicola	Klebsiella pneumoniae	HC			S			r0		S	S	S		S	S	SS	S	r0		SS		S		S	S	S							S		S	S				2	0	0	14	0	0
VGC-391	Escherichia coli	Escherichia coli	HC			S			r0		S	S	S		S	S	SS	S	R		SS		S		S	R	S							S		S	S				1	0	2	13	0	0
VGC-394	Enterobacter cloacae complex sp.	Enterobacter cloacae complex	HC			S			R		s0	S	S		R	RI	SS	s0	S		SS		S		s0	S	S							r0		S	S				1	3	2	9	1	0
VGC-396	Serratia marcescens	Serratia marcescens	HC			r0	SS	SS	s0	SS	s0	S	S	SS	s0	S	SS	S	S	SS	SS	SS	S	SS	S	S	S	SS	SS	SS	SS	SS	SS	S	SS	S	S	SS			1	3	0	12	0	0
VGC-397	Escherichia coli	Escherichia coli	HC			S			r0		S	r0	S		S	r0	SS	r0	R		SS		S		S	R	S							S		S	S				4	0	2	10	0	0
VGC-398	Enterococcus faecium	Enterococcus faecium	HC																			s0				RR			S				s0		R			R			0	2	2	1	0	0
VGC-399	Serratia marcescens	Serratia marcescens	HC			r0	RR	RR	R	SS	s0	S	S	RR	R	r0	SS	S	S	SS	SS	SS	S	SS	S	S	S	SS	SS	SS	SS	SS	SS	r0	SS	S	S	SS			3	1	2	10	0	0
VGC-400	Staphylococcus hominis	Staphylococcus not aureus	HC												RR					s0		S		R					S			s0	R		S		S	S			0	2	2	5	0	0
VGC-401	Serratia marcescens	Serratia marcescens	HC			r0	RR	RR	R	SS	s0	S	S	RR	R	S	SS	SI	R	SS	SS	SS	S	SS	S	S	S	SS	SS	SS	SS	SS	SS	r0	SS	S	S	SS			2	1	3	9	1	0
VGC-402	Escherichia coli	Escherichia coli	HC			S			r0		S	S	S		S	S	SS	S	R		SS		S		S	R	S							S		S	S				1	0	2	13	0	0
VGC-403	Staphylococcus aureus	Staphylococcus aureus	HC												SS					S		S		S					S			S	R		S		S	S			0	0	1	8	0	0
VGC-404	Staphylococcus capitis	Staphylococcus epidermidis	HC												RR					S		SS		S					S			s0	R		S		s0	S			0	2	1	5	0	0
VGC-405	Enterobacter hormaechei	Enterobacter cloacae complex	HC			S			R		s0	S	S		R	r0	SS	S	S		SS		S		S	S	S							r0		S	r0				3	1	2	10	0	0
VGC-406	Staphylococcus aureus	Staphylococcus aureus	HC												RR					R		S		R					S			s0	s0		S		S	S			0	2	2	5	0	0
VGC-407	Staphylococcus aureus	Staphylococcus aureus	HC												RR					R		S		R					S			s0	s0		S		S	S			0	2	2	5	0	0
VGC-408	Streptococcus milleri	Streptococcus anginosus	M															S		S				S					S				S					S			0	0	0	6	0	0
VGC-409	Staphylococcus aureus	Staphylococcus aureus	HC												SS					S		S		S					S			S	R		S		S	S			0	0	1	8	0	0
VGC-410	Staphylococcus capitis	Staphylococcus not aureus	HC												RR					S		S		S					S			s0	R		S		s0	S			0	2	1	6	0	0
VGC-413	Staphylococcus aureus	Staphylococcus aureus	HC												RR					R		S		R					S			s0	s0		S		S	S			0	2	2	5	0	0
VGC-414	Staphylococcus hominis	Staphylococcus not aureus	HC												RR					r0		S		S					S			s0	R		S		S	S			1	1	1	6	0	0
VGC-415	Escherichia coli	Escherichia coli	HC			S			RI		S	S	S		S	S	SS	S	r0		SS		S		S	S	S							S		S	R				1	0	1	13	1	0
VGC-417	Enterococcus lactis	Enterococcus faecium	HC																			SS				RR			S				s0		S			S			0	1	0	3	0	0
VGC-418	Staphylococcus capitis	Staphylococcus not aureus	HC												RR					R		S		R					S			s0	R		SS		S	S			0	1	3	4	0	0
VGC-419	Klebsiella pneumoniae	Klebsiella pneumoniae	H			S			r0		S	S	S		S	S	SS	S	r0		SS		S		S	S	S							r0		S	S				3	0	0	13	0	0
VGC-420	Klebsiella pneumoniae	Klebsiella pneumoniae	HC			S			r0		S	S	S		S	S	SS	S	r0		SS		S		S	S	S							r0		S	S				3	0	0	13	0	0
VGC-421	Escherichia coli	Escherichia coli	HC			S			r0		S	S	S		S	S	SS	S	S		SS		S		S	R	S							S		S	R				1	0	2	13	0	0
VGC-422	Escherichia coli	Escherichia coli	HC			S			r0		s0	R	S		S	R	SS	R	R		SS		S		S	S	S							S		S	R				1	1	5	9	0	0
VGC-423	Lasiodiplodia theobromae (No detection)	No bacterial growth for 7 days.	L			SS	SS	SS	SS	SS	SS	SS	SS	SS	SS	SS	SS	SS	SS	SS	SS	SS	SS	SS	SS	SS	SS	SS	SS	SS	SS	SS	SS	SS	SS	SS	SS	SS			0	0	0	0	0	0
VGC-424	Proteus mirabilis	Proteus mirabilis	HC			S	SS	RR	R	SS	s0	S	S	SS	s0	S	SS	S	s0	SS	SS	SS	S	SS	SI	R	s0	SS	SS	SS	SS	SS	SS	S	SS	s0	R	SS			0	5	3	7	1	0
VGC-425	Staphylococcus caprae	Staphylococcus not aureus	HC												RR					R		S		R					S			s0	R		S		S	S			0	1	3	5	0	0
VGC-426	Enterobacter cloacae complex sp.	Enterobacter cloacae complex	HC			S			R		s0	S	SI		R	R	S	s0	s0		SS		SI		s0	S	S							R		SS	R				0	4	5	5	2	0
VGC-427	Staphylococcus capitis	Staphylococcus not aureus	HC												RR					S		S		S					S			s0	R		S		S	S			0	1	1	7	0	0
VGC-428	Staphylococcus epidermidis	Staphylococcus epidermidis	HC												SS					R		S		S					S			S	R		S		S	S			0	0	2	7	0	0
VGC-430	Bacteroides fragilis	Bacteroides fragilis	HC			SS	SS	SS	S	SS	SS	SS	SS	SS	SS	SS	SS	SS	SS	S	SS	SS	SS	SS	S	SS	SS	SS	SS	SI	SS	SS	s0	S	SS	SS	SS	SS			0	1	0	4	1	0
VGC-431	Pseudomonas aeruginosa	Pseudomonas aeruginosa	H			S						r0	S			r0	SS		S							r0	S							S							3	0	0	5	0	0
VGC-432	Klebsiella pneumoniae	Klebsiella pneumoniae	HIC			S			S		S	S	S		S	S	SS	S	r0		SS		S		S	S	S							S		S	S				1	0	0	15	0	0
VGC-433	Escherichia coli	Escherichia coli	HC			S			R		s0	S	S		R	R	S	s0	RI		SS		S		S	S	S							r0		S	R				1	2	4	9	1	0
VGC-434	Klebsiella pneumoniae	Klebsiella pneumoniae	H			S			R		s0	r0	S		s0	r0	SS	r0	r0		SS		S		S	RI	S							S		S	R				4	2	2	7	1	0
VGC-435	Escherichia coli	Escherichia coli	HC			S			r0		S	S	S		S	S	SS	S	S		SS		S		S	S	S							S		S	R				1	0	1	14	0	0
VGC-436	Staphylococcus capitis	Staphylococcus capitis	HC												SS					S		S		S					S			S	R		S		S	S			0	0	1	8	0	0
VGC-437	Burkholderia cepacia	Burkholderia cepacia complex	H													S												S									S				0	0	0	3	0	0
VGC-438	Bacillus pumilus	Bacillus sp.	HC			SS	SS	SS	SS	SS	SS	SS	SS	SS	SS	SS	SS	SS	S	SI	SS	SS	SS	SS	SS	S	SS	SS	SS	SS	SS	SS	S	SS	SS	SS	S	S			0	0	0	5	1	0
VGC-439	Klebsiella pneumoniae	Klebsiella pneumoniae	HC			S			R		s0	S	S		S	S	SS	S	r0		SS		S		S	S	S							s0		S	S				1	2	1	12	0	0
VGC-440	Streptococcus oralis	Streptococcus mitis group	HC															S		S				SS					S				S					S			0	0	0	5	0	0
VGC-441	Escherichia coli	Escherichia coli	H			S			S		S	S	S		S	S	SS	S	r0		SS		S		S	S	S							S		S	S				1	0	0	15	0	0
VGC-442	Pseudomonas aeruginosa	Pseudomonas aeruginosa	H			S						r0	S			r0	SS		r0							S	S							S							3	0	0	5	0	0
VGC-443	Pseudomonas aeruginosa	Pseudomonas aeruginosa	HC			S						r0	S			r0	SS		r0							r0	S							S							4	0	0	4	0	0
VGC-445	Staphylococcus capitis	Staphylococcus capitis	HC												SS					S		S		S					S			S	R		S		S	S			0	0	1	8	0	0
VGC-446	Klebsiella pneumoniae	Klebsiella pneumoniae	HC			S			S		S	S	S		S	S	SS	S	r0		SS		S		S	S	S							S		S	S				1	0	0	15	0	0
VGC-447	Janibacter massiliensis	Bacillus cereus group	HC			SS	SS	SS	SS	SS	SS	SS	SS	SS	SS	SS	SS	SS	S	S	SS	SS	SS	SS	SS	S	SS	SS	SS	SS	SS	SS	s0	SS	SS	SS	S	S			0	1	0	5	0	0
VGC-448	Enterobacter cloacae complex sp.	Enterobacter cloacae complex	H			r0			R		s0	RR	S		R	R	S	R	R		SS		S		S	S	S							r0		S	s0				2	2	5	7	0	0
VGC-449	Candida parapsilosis	Candida parapsilosis	HIC			SS	SS	SS	SS	SS	SS	SS	SS	SS	SS	SS	SS	SS	SS	SS	SS	SS	SS	SS	SS	SS	SS	SS	SS	SS	SS	SS	SS	SS	SS	SS	SS	SS			0	0	0	0	0	0
VGC-451	Burkholderia cepacia	Burkholderia cepacia complex	H													S												S									S				0	0	0	3	0	0
VGC-452	Burkholderia cepacia	Burkholderia cepacia complex	HIC													S												S									S				0	0	0	3	0	0
VGC-453	Acinetobacter nosocomialis	Acinetobacter nosocomialis	HC			SS			S			S	S			S		S	S		SS					S	S							S		S	S				0	0	0	11	0	0
VGC-455	Vibrio cholerae	Vibrio cholerae non-O1 non-O139	HC			S			S		SS	S			S	S			S							S	SI							S			S				0	0	0	9	1	0
VGC-456	Vibrio cholerae	Vibrio cholerae non-O1 non-O139	H			S			S		SS	S			S	S			S							S	SI							S			S				0	0	0	9	1	0
		AST by Vitek 2				Amikacin	Amoxicillin+Clavulanic acid	Ampicillin	Ampicillin+Sulbactam	Aztreonam	Cefazolin	Cefepime	Cefoperazone	Cefotaxime	Cefoxitin	Ceftazidime	Ceftazidime+Avibactam	Ceftriaxone	Ciprofloxacin	Clindamycin	Colistin	Daptomycin	Ertapenem	Erythromycin	Flomoxef	Gentamicin	Imipenem	Levofloxacin	Linezolid	Metronidazole	Minocycline	Oxacillin	Penicillin	Piperacillin+Tazobactam	Teicoplanin	Tigecycline	Trimethoprim+Sulfamethoxazole	Vancomycin		SUM	272	319	573	3030	90	1
	Nanopore prediction	S	R	I	r0	14	0	0	36	0	0	31	0	0	0	48	0	11	57	8	0	0	0	5	0	15	0	0	0	0	0	0	1	42	0	0	4	0		VME		35.7623
	S	S	s0	SI	s0	11	0	0	4	0	69	2	20	0	7	2	4	14	8	11	3	1	6	2	21	11	7	0	0	1	0	59	22	7	0	2	25	0		ME	8.23743
	R	r0	R	RI	R	5	0	0	85	0	0	25	0	0	47	35	0	29	53	33	0	0	7	52	0	30	12	0	0	0	0	0	76	19	4	0	57	4		CA			85.888
	N	NS			S	168	0	1	45	0	92	150	177	0	104	128	40	144	98	76	7	100	152	56	139	155	185	6	129	4	0	37	45	150	106	183	220	133
	SS or RR	Susceptible or resistant predictions using nanopore without AST by Vitek 2
	Very Major Error (VME)	s0: predict susceptibility but phenotypic resistance
	ME (Major Error)	r0: predict resistance but phenotypic susceptibility

## Sheet: TableS7
Table S7: Curated list of gene and antibiotic associations
folA_1_CU468230	trimethoprim.fsa	Folate pathway antagonist	Trimethoprim	18988680	Purine synthesis
blaOXA-443_1_LC030178	Imipenem, Meropenem
blaOXA-444_1_CP010800	Imipenem, Meropenem
mecA	Beta-lactam	Oxacillin
blaSHV-182_1_KP050489	Cefazolin
blaSHV-172_1_KF513177	Cefazolin
blaCMH-3_1_KX192165	Cefazolin
blaCMY-2_1_X91840	Cefazolin, Ceftriaxone, Flomoxef
blaCTX-M-14_1_AF252622	Cefazolin
blaCTX-M-15_1_AY044436	Cefazolin
blaSRT-2_1_AY524276	Cefazolin
blaACT-15_1_JX440356	Cefazolin
blaACT-16_1_AB737978	Cefazolin
blaCTX-M-27_1_AY156923	Cefazolin
blaACT-7_1_FJ237368	Cefazolin
blaTEM-215_1_KP050492	Cefazolin
blaCTX-M-55_1_DQ810789	Cefazolin
blaDHA-1_1_Y16410	Cefazolin, Flomoxef
blaACT-5_1_FJ237369	Cefazolin, Flomoxef, Ceftriaxone
blaSHV-1_1_AF148850	Cefazolin
blaOXA-48_1_AY236073	Ertapenem, Cefepime, Cefoperazone, Ceftriaxone
blaVIM-1_1_Y18050	Ceftriaxone, Flomoxef
blaVIM-3_1_AF300454	Ceftriaxone
lnu(A)_1_M14039	Clindamycin
blaCTX-M-14	Beta-lactam	Cefoperazone
blaKPC-2	Beta-lactam	Flomoxef
mecA_1_NC_002745	Penicillin
mecA_2_NC_002951	Penicillin
mecA_3_Y13095	Penicillin
mecA_4_AB546266	Penicillin
mecA_5_AB546267	Penicillin
mecA_6_BX571856	Penicillin
mecA_7_HE861945	Penicillin
mecA_8_NC_007168	Penicillin
mecA_9_AB505630	Penicillin

## Sheet: TableS8
Table S8: Intrinsic AMR bug-drug information
Bacteroides fragilis	Penicillin
Bacteroides thetaiotaomicron	Penicillin
Enterobacter asburiae	Ampicillin, Cefoxitin
Enterobacter cloacae	Cefoxitin
Enterobacter cloacae complex sp.	Ampicillin, Cefoxitin
Enterobacter hormaechei	Ampicillin, Cefoxitin
Enterococcus faecium	Penicillin
Enterococcus lactis	Penicillin
Klebsiella aerogenes	Cefoxitin
Leptotrichia wadei	Amikacin
Ralstonia mannitolilytica	Amikacin, Gentamicin
Serratia marcescens	Ampicillin, Cefazolin, Cefoxitin
Staphylococcus pettenkoferi	Pencillin, Oxacillin

## Sheet: TableS9
Table S9: Prediction results using AMRFinderPlus
VGC	Contig id	Start	Stop	Strand	Gene symbol	Sequence name	Scope	Element type	Element subtype	Class	Subclass	Method	Target length	Reference sequence length	% Coverage of reference sequence	% Identity to reference sequence	Alignment length	Accession of closest sequence	Name of closest sequence	HMM id	HMM description
VGC-001	contig_2	216828	218831	-	mecA	PBP2a family beta-lactam-resistant peptidoglycan transpeptidase MecA	core	AMR	AMR	BETA-LACTAM	METHICILLIN	EXACTX	668	668	100	100	668	WP_000721306.1	PBP2a family beta-lactam-resistant peptidoglycan transpeptidase MecA
VGC-001	contig_2	348581	349630	-	icaC	polysaccharide intercellular adhesin biosynthesis/export protein IcaC	plus	VIRULENCE	VIRULENCE			BLASTX	350	350	100	76.86	350	AUU58561.1	polysaccharide intercellular adhesin biosynthesis/export protein IcaC
VGC-001	contig_3	52224	52649	+	fusB	fusidic acid resistance EF-G-binding protein FusB	core	AMR	AMR	FUSIDIC ACID	FUSIDIC ACID	INTERNAL_STOP	142	213	66.67	97.18	142	WP_000855537.1	fusidic acid resistance EF-G-binding protein FusB
VGC-001	contig_4	1172014	1173450	-	aac(6')-Ie/aph(2'')-Ia	bifunctional aminoglycoside N-acetyltransferase AAC(6')-Ie/aminoglycoside O-phosphotransferase APH(2'')-Ia	core	AMR	AMR	AMINOGLYCOSIDE	AMIKACIN/GENTAMICIN/KANAMYCIN/TOBRAMYCIN	EXACTX	479	479	100	100	479	WP_001028144.1	bifunctional aminoglycoside N-acetyltransferase AAC(6')-Ie/aminoglycoside O-phosphotransferase APH(2'')-Ia
VGC-001	contig_9	22516	23265	-	blaZ	penicillin-hydrolyzing class A beta-lactamase BlaZ	core	AMR	AMR	BETA-LACTAM	BETA-LACTAM	PARTIALX	250	281	88.97	99.2	250	WP_000733274.1	penicillin-hydrolyzing class A beta-lactamase BlaZ
VGC-001	contig_9	23811	25217	+	blaR1	beta-lactam sensor/signal transducer BlaR1	core	AMR	AMR	BETA-LACTAM	BETA-LACTAM	INTERNAL_STOP	469	585	79.83	92.36	471	WP_001096392.1	beta-lactam sensor/signal transducer BlaR1
VGC-001	contig_9	25210	25587	+	blaI	penicillinase repressor BlaI	core	AMR	AMR	BETA-LACTAM	BETA-LACTAM	BLASTX	126	126	100	99.21	126	WP_001284656.1	penicillinase repressor BlaI
VGC-002_c1	contig_132	62572	62949	-	blaI	penicillinase repressor BlaI	core	AMR	AMR	BETA-LACTAM	BETA-LACTAM	BLASTX	126	126	100	97.62	126	WP_001284656.1	penicillinase repressor BlaI
VGC-002_c1	contig_132	64802	65386	+	blaZ	penicillin-hydrolyzing class A beta-lactamase BlaZ	core	AMR	AMR	BETA-LACTAM	BETA-LACTAM	PARTIALX	195	281	69.4	95.9	195	WP_000733281.1	penicillin-hydrolyzing class A beta-lactamase BlaZ
VGC-002_c1	contig_132	93079	93153	-	hld	delta-hemolysin	plus	VIRULENCE	VIRULENCE			EXACTX	25	25	100	100	25	AAC21574.1	delta-hemolysin
VGC-002_c1	contig_132	794948	795214	-	fosB	FosB family fosfomycin resistance bacillithiol transferase	core	AMR	AMR	FOSFOMYCIN	FOSFOMYCIN	PARTIALX	89	142	62.68	94.38	89	WP_002467687.1	FosB family fosfomycin resistance bacillithiol transferase
VGC-002_c1	contig_132	859895	861271	+	tet(K)	tetracycline efflux MFS transporter Tet(K)	core	AMR	AMR	TETRACYCLINE	TETRACYCLINE	EXACTX	459	459	100	100	459	WP_000492283.1	tetracycline efflux MFS transporter Tet(K)
VGC-002_c1	contig_132	865874	866665	-	aph(3')-IIIa	aminoglycoside O-phosphotransferase APH(3')-IIIa	core	AMR	AMR	AMINOGLYCOSIDE	AMIKACIN/KANAMYCIN	EXACTX	264	264	100	100	264	WP_001096887.1	aminoglycoside O-phosphotransferase APH(3')-IIIa
VGC-002_c1	contig_132	866761	867300	-	sat4	streptothricin N-acetyltransferase Sat4	core	AMR	AMR	STREPTOTHRICIN	STREPTOTHRICIN	EXACTX	180	180	100	100	180	WP_000627290.1	streptothricin N-acetyltransferase Sat4
VGC-002_c1	contig_132	867300	867932	-	ant(6)-Ia	aminoglycoside nucleotidyltransferase ANT(6)-Ia	core	AMR	AMR	AMINOGLYCOSIDE	STREPTOMYCIN	PARTIALX	211	302	69.87	100	211	WP_001255866.1	aminoglycoside nucleotidyltransferase ANT(6)-Ia
VGC-002_c1	contig_132	873607	875070	+	msr(A)	ABC-F type ribosomal protection protein Msr(A)	core	AMR	AMR	MACROLIDE	MACROLIDE	EXACTX	488	488	100	100	488	WP_000438874.1	ABC-F type ribosomal protection protein Msr(A)
VGC-002_c1	contig_132	875172	876068	+	mph(C)	Mph(C) family macrolide 2'-phosphotransferase	core	AMR	AMR	MACROLIDE	MACROLIDE	EXACTX	299	299	100	100	299	WP_000196697.1	Mph(C) family macrolide 2'-phosphotransferase
VGC-002_c1	contig_132	922201	923487	+	arsB	arsenite efflux transporter membrane subunit ArsB	plus	STRESS	METAL	ARSENIC	ARSENITE	BLASTX	429	429	100	90.44	429	AAA27588.1	arsenite efflux transporter membrane subunit ArsB
VGC-002_c1	contig_132	970764	971738	-	mecR1	beta-lactam sensor/signal transducer MecR1	core	AMR	AMR	BETA-LACTAM	METHICILLIN	PARTIALX	325	585	55.56	100	325	WP_000952923.1	beta-lactam sensor/signal transducer MecR1
VGC-002_c1	contig_132	971838	973841	+	mecA	PBP2a family beta-lactam-resistant peptidoglycan transpeptidase MecA	core	AMR	AMR	BETA-LACTAM	METHICILLIN	EXACTX	668	668	100	100	668	WP_000721310.1	PBP2a family beta-lactam-resistant peptidoglycan transpeptidase MecA
VGC-002_c1	contig_18	1002957	1003382	-	fusB	fusidic acid resistance EF-G-binding protein FusB	core	AMR	AMR	FUSIDIC ACID	FUSIDIC ACID	INTERNAL_STOP	142	213	66.67	97.89	142	WP_000855537.1	fusidic acid resistance EF-G-binding protein FusB
VGC-002_c1	contig_214	1404	2522	+	vga(A)	ABC-F type ribosomal protection protein Vga(A)	core	AMR	AMR	LINCOSAMIDE	LINCOSAMIDE	PARTIALX	373	522	71.46	100	373	WP_032492560.1	ABC-F type ribosomal protection protein Vga(A)
VGC-002_c2	contig_214	1404	2522	+	vga(A)	ABC-F type ribosomal protection protein Vga(A)	core	AMR	AMR	LINCOSAMIDE	LINCOSAMIDE	PARTIALX	373	522	71.46	100	373	WP_032492560.1	ABC-F type ribosomal protection protein Vga(A)
VGC-003	contig_25	568	1245	+	blaADC	ADC family extended-spectrum class C beta-lactamase	core	AMR	AMR	BETA-LACTAM	CEPHALOSPORIN	PARTIALX	226	383	59.01	99.56	226	WP_022575343.1	extended-spectrum class C beta-lactamase ADC-255
VGC-003	contig_272	2955	4346	+	adeC	multidrug efflux RND transporter AdeABC outer membrane channel subunit AdeC	plus	AMR	AMR	EFFLUX	EFFLUX	BLASTX	464	465	99.78	92.24	464	AAL14441.1	multidrug efflux RND transporter AdeABC outer membrane channel subunit AdeC
VGC-003	contig_30	867	3971	-	adeE	multidrug efflux RND transporter permease subunit AdeE	plus	AMR	AMR	EFFLUX	EFFLUX	BLASTX	1035	1036	99.81	95.75	1035	AAN38824.2	multidrug efflux RND transporter permease subunit AdeE
VGC-003	contig_30	3984	5090	-	adeD	multidrug efflux RND transporter periplasmic adaptor subunit AdeD	plus	AMR	AMR	EFFLUX	EFFLUX	BLASTX	369	374	98.66	88.08	369	AAU10477.1	multidrug efflux RND transporter periplasmic adaptor subunit AdeD
VGC-003	contig_310	3624	4958	-	amvA	multidrug efflux MFS transporter AmvA	plus	AMR	AMR	EFFLUX	EFFLUX	BLASTX	445	492	90.45	95.96	445	ACQ82816.1	multidrug efflux MFS transporter AmvA
VGC-003	contig_452	4014	5261	+	nreB	nickel resistance MFS transporter NreB	plus	STRESS	METAL	NICKEL	NICKEL	BLASTX	416	416	100	98.08	416	ADY84088.1	nickel resistance MFS transporter NreB
VGC-003	contig_8	4537	6009	+	msr(E)	ABC-F type ribosomal protection protein Msr(E)	core	AMR	AMR	MACROLIDE	MACROLIDE	EXACTX	491	491	100	100	491	WP_000052512.1	ABC-F type ribosomal protection protein Msr(E)
VGC-003	contig_8	6068	6949	+	mph(E)	Mph(E) family macrolide 2'-phosphotransferase	core	AMR	AMR	MACROLIDE	MACROLIDE	EXACTX	294	294	100	100	294	WP_000155092.1	Mph(E) family macrolide 2'-phosphotransferase
VGC-003	contig_8	49746	50303	+	sul2	sulfonamide-resistant dihydropteroate synthase Sul2	core	AMR	AMR	SULFONAMIDE	SULFONAMIDE	PARTIALX	186	271	68.63	97.85	186	WP_001043260.1	sulfonamide-resistant dihydropteroate synthase Sul2
VGC-003	contig_8	66626	67483	-	aac(3)-IId	aminoglycoside N-acetyltransferase AAC(3)-IId	core	AMR	AMR	AMINOGLYCOSIDE	GENTAMICIN	EXACTX	286	286	100	100	286	WP_000557454.1	aminoglycoside N-acetyltransferase AAC(3)-IId
VGC-003	contig_8	81486	82298	-	aph(3')-Ia	aminoglycoside O-phosphotransferase APH(3')-Ia	core	AMR	AMR	AMINOGLYCOSIDE	KANAMYCIN	EXACTX	271	271	100	100	271	WP_000018326.1	aminoglycoside O-phosphotransferase APH(3')-Ia
VGC-003	contig_8	83787	84299	+	blaOXA	OXA-58 family carbapenem-hydrolyzing class D beta-lactamase	core	AMR	AMR	BETA-LACTAM	CARBAPENEM	PARTIALX	171	280	61.07	98.83	171	WP_002002480.1	carbapenem-hydrolyzing class D beta-lactamase OXA-58
VGC-004	contig_10	10866	11360	+	dfrG	trimethoprim-resistant dihydrofolate reductase DfrG	core	AMR	AMR	TRIMETHOPRIM	TRIMETHOPRIM	EXACTX	165	165	100	100	165	WP_000868795.1	trimethoprim-resistant dihydrofolate reductase DfrG
VGC-004	contig_11	69957	70502	-	aac(6')-I	aminoglycoside 6'-N-acetyltransferase	core	AMR	AMR	AMINOGLYCOSIDE	AMINOGLYCOSIDE	EXACTX	182	182	100	100	182	WP_002289795.1	aminoglycoside 6'-N-acetyltransferase
VGC-004	contig_11	470529	472004	-	msr(C)	ABC-F type ribosomal protection protein Msr(C)	core	AMR	AMR	MACROLIDE	MACROLIDE	BLASTX	492	492	100	98.78	492	WP_063854349.1	ABC-F type ribosomal protection protein Msr(C)
VGC-004	contig_13	7145	7540	-	vanZ-A	glycopeptide resistance protein VanZ-A	core	AMR	AMR	GLYCOPEPTIDE	VANCOMYCIN	PARTIALX	132	161	81.99	100	132	WP_000516404.1	glycopeptide resistance protein VanZ-A
VGC-004	contig_13	7696	8601	-	vanY-A	D-Ala-D-Ala carboxypeptidase VanY-A	core	AMR	AMR	GLYCOPEPTIDE	VANCOMYCIN	BLASTX	302	303	99.67	98.34	302	WP_001812592.1	D-Ala-D-Ala carboxypeptidase VanY-A
VGC-004	contig_13	9034	9639	-	vanX-A	D-Ala-D-Ala dipeptidase VanX-A	core	AMR	AMR	GLYCOPEPTIDE	VANCOMYCIN	EXACTX	202	202	100	100	202	WP_000402348.1	D-Ala-D-Ala dipeptidase VanX-A
VGC-004	contig_13	9833	10675	-	vanA	D-alanine--(R)-lactate ligase VanA	core	AMR	AMR	GLYCOPEPTIDE	VANCOMYCIN	PARTIALX	281	343	81.92	98.93	281	WP_001079845.1	D-alanine--(R)-lactate ligase VanA
VGC-004	contig_13	10671	11636	-	vanH-A	D-lactate dehydrogenase VanH-A	core	AMR	AMR	GLYCOPEPTIDE	VANCOMYCIN	EXACTX	322	322	100	100	322	WP_001059542.1	D-lactate dehydrogenase VanH-A
VGC-004	contig_13	13359	14510	-	vanS-A	VanA-type vancomycin resistance histidine kinase VanS	core	AMR	AMR	GLYCOPEPTIDE	VANCOMYCIN	EXACTX	384	384	100	100	384	WP_002305818.1	VanA-type vancomycin resistance histidine kinase VanS
VGC-004	contig_13	14491	15183	-	vanR-A	vancomycin resistance response regulator transcription factor VanR-A	core	AMR	AMR	GLYCOPEPTIDE	VANCOMYCIN	EXACTX	231	231	100	100	231	WP_001280781.1	vancomycin resistance response regulator transcription factor VanR-A
VGC-004	contig_16	21360	22151	-	aph(3')-IIIa	aminoglycoside O-phosphotransferase APH(3')-IIIa	core	AMR	AMR	AMINOGLYCOSIDE	AMIKACIN/KANAMYCIN	EXACTX	264	264	100	100	264	WP_001096887.1	aminoglycoside O-phosphotransferase APH(3')-IIIa
VGC-004	contig_16	22247	22786	-	sat4	streptothricin N-acetyltransferase Sat4	core	AMR	AMR	STREPTOTHRICIN	STREPTOTHRICIN	EXACTX	180	180	100	100	180	WP_000627290.1	streptothricin N-acetyltransferase Sat4
VGC-004	contig_16	22786	23670	-	ant(6)-Ia	aminoglycoside nucleotidyltransferase ANT(6)-Ia	core	AMR	AMR	AMINOGLYCOSIDE	STREPTOMYCIN	BLASTX	295	302	97.68	100	295	WP_001255866.1	aminoglycoside nucleotidyltransferase ANT(6)-Ia
VGC-004	contig_7	276359	278512	+	copB	copper/silver-translocating P-type ATPase CopB	plus	STRESS	METAL	COPPER/SILVER	COPPER/SILVER	BLASTX	718	745	95.97	81.44	722	AFM70730.1	copper/silver-translocating P-type ATPase CopB
VGC-004	contig_9	4169	4960	+	aph(3')-IIIa	aminoglycoside O-phosphotransferase APH(3')-IIIa	core	AMR	AMR	AMINOGLYCOSIDE	AMIKACIN/KANAMYCIN	EXACTX	264	264	100	100	264	WP_001096887.1	aminoglycoside O-phosphotransferase APH(3')-IIIa
VGC-004	contig_9	5713	6447	+	erm(B)	23S rRNA (adenine(2058)-N(6))-methyltransferase Erm(B)	core	AMR	AMR	MACROLIDE	MACROLIDE	BLASTX	245	245	100	99.59	245	WP_001038795.1	23S rRNA (adenine(2058)-N(6))-methyltransferase Erm(B)
VGC-005	contig_12	236628	237368	-	blaCMY	CMY-2 family class C beta-lactamase	core	AMR	AMR	BETA-LACTAM	CEPHALOSPORIN	PARTIALX	247	377	65.52	100	247	WP_063859842.1	class C beta-lactamase CMY-44
VGC-005	contig_19	114826	116055	+	mdtM	multidrug efflux MFS transporter MdtM	plus	AMR	AMR	EFFLUX	EFFLUX	BLASTX	410	410	100	97.32	410	AAC77293.1	multidrug efflux MFS transporter MdtM
VGC-005	contig_19	273741	274616	+	blaEC	BlaEC family class C beta-lactamase	plus	AMR	AMR	BETA-LACTAM	BETA-LACTAM	PARTIALX	292	377	77.45	98.29	292	AAZ85968.1	cephalosporin-hydrolyzing class C beta-lactamase EC-8
VGC-005	contig_19	357315	358529	+	floR	chloramphenicol/florfenicol efflux MFS transporter FloR	core	AMR	AMR	PHENICOL	CHLORAMPHENICOL/FLORFENICOL	BLASTX	405	404	100	90.44	408	WP_000214122.1	chloramphenicol/florfenicol efflux MFS transporter FloR
VGC-005	contig_19	361715	362515	-	aph(6)-Id	aminoglycoside O-phosphotransferase APH(6)-Id	core	AMR	AMR	AMINOGLYCOSIDE	STREPTOMYCIN	BLASTX	267	278	96.04	100	267	WP_000480968.1	aminoglycoside O-phosphotransferase APH(6)-Id
VGC-005	contig_19	362518	363021	-	aph(3'')-Ib	aminoglycoside O-phosphotransferase APH(3'')-Ib	core	AMR	AMR	AMINOGLYCOSIDE	STREPTOMYCIN	PARTIALX	168	267	62.92	98.21	168	WP_001082319.1	aminoglycoside O-phosphotransferase APH(3'')-Ib
VGC-005	contig_19	363382	364194	-	sul2	sulfonamide-resistant dihydropteroate synthase Sul2	core	AMR	AMR	SULFONAMIDE	SULFONAMIDE	BLASTX	271	271	100	99.63	271	WP_001043260.1	sulfonamide-resistant dihydropteroate synthase Sul2
VGC-005	contig_287	17884	18189	+	asr	acid resistance repetitive basic protein Asr	plus	STRESS	ACID			BLASTX	102	102	100	98.04	102	BAA15331.2	acid resistance repetitive basic protein Asr
VGC-005	contig_287	348386	348715	-	emrE	multidrug efflux SMR transporter EmrE	plus	STRESS	BIOCIDE	EFFLUX	EFFLUX	BLASTX	110	110	100	98.18	110	CAA77936.1	multidrug efflux SMR transporter EmrE
VGC-005	contig_287	379904	380722	-	cdtB	cytolethal distending toxin type I nuclease subunit CdtB	plus	VIRULENCE	VIRULENCE			EXACTX	273	273	100	100	273	BAF63361.1	cytolethal distending toxin type I nuclease subunit CdtB
VGC-005	contig_290	29184	29522	+	iss	increased serum survival lipoprotein Iss	plus	VIRULENCE	VIRULENCE			EXACTX	113	113	100	100	113	CAQ97644.1	increased serum survival lipoprotein Iss
VGC-005	contig_302	32806	33375	+	lpfA	long polar fimbria major subunit LpfA-O113	plus	VIRULENCE	VIRULENCE			BLASTX	190	190	100	98.95	190	ACB16424.1	long polar fimbria major subunit LpfA-O113
VGC-005	contig_302	89967	91097	-	emrD	multidrug efflux MFS transporter EmrD	plus	AMR	AMR	EFFLUX	EFFLUX	BLASTX	377	396	95.2	99.2	377	EFF04178.1	multidrug efflux MFS transporter EmrD
VGC-005	contig_303	69303	69983	-	fieF	CDF family cation-efflux transporter FieF	plus	STRESS	METAL			PARTIALX	227	300	75.67	99.56	227	BAE77395.1	CDF family cation-efflux transporter FieF
VGC-005	contig_305	8530	10302	+	ybtQ	yersiniabactin ABC transporter ATP-binding/permease protein YbtQ	plus	VIRULENCE	VIRULENCE			BLASTX	591	600	98.33	98.82	591	AAC69584.1	yersiniabactin ABC transporter ATP-binding/permease protein YbtQ
VGC-005	contig_307	32326	33585	-	iutA	ferric aerobactin receptor IutA	plus	VIRULENCE	VIRULENCE			PARTIALX	420	731	57.46	91.67	420	AAN45165.2	ferric aerobactin receptor IutA
VGC-005	contig_307	33960	35231	-	iucD	NADPH-dependent L-lysine N(6)-monooxygenase IucD	plus	VIRULENCE	VIRULENCE			BLASTX	424	445	95.28	97.41	424	AAD44749.1	NADPH-dependent L-lysine N(6)-monooxygenase IucD
VGC-005	contig_307	35233	36396	-	iucC	NIS family aerobactin synthetase IucC	plus	VIRULENCE	VIRULENCE			PARTIALX	388	580	66.9	98.71	388	AAN82073.1	NIS family aerobactin synthetase IucC
VGC-005	contig_307	37924	39645	-	iucA	aerobactin synthase IucA	plus	VIRULENCE	VIRULENCE			BLASTX	574	576	100	95.31	576	EGI25746.1	aerobactin synthase IucA
VGC-005	contig_307	66912	67769	+	blaTEM-1	broad-spectrum class A beta-lactamase TEM-1	core	AMR	AMR	BETA-LACTAM	BETA-LACTAM	ALLELEX	286	286	100	100	286	WP_000027057.1	broad-spectrum class A beta-lactamase TEM-1
VGC-005	contig_313	98458	98721	-	ymgB	biofilm/acid-resistance regulator AriR	plus	STRESS	ACID			BLASTX	88	88	100	98.86	88	AAC74250.1	biofilm/acid-resistance regulator AriR
VGC-005	contig_319	41314	44367	+	acrF	multidrug efflux RND transporter permease subunit AcrF	plus	AMR	AMR	EFFLUX	EFFLUX	BLASTX	1018	1034	98.45	99.41	1018	AAC76298.1	multidrug efflux RND transporter permease subunit AcrF
VGC-005	contig_321	102800	106018	-	sslE	lipoprotein metalloprotease SslE	plus	VIRULENCE	VIRULENCE			PARTIALX	1073	1520	70.59	98.97	1073	ADE89421.1	lipoprotein metalloprotease SslE
VGC-005	contig_35	215457	215807	+	arsR	As(III)-sensing metalloregulatory transcriptional repressor ArsR	plus	STRESS	METAL	ARSENIC	ARSENIC	BLASTX	117	117	100	96.58	117	BAE77793.1	As(III)-sensing metalloregulatory transcriptional repressor ArsR
VGC-005	contig_35	217165	217587	+	arsC	glutaredoxin-dependent arsenate reductase	plus	STRESS	METAL	ARSENIC	ARSENATE	BLASTX	141	141	100	92.91	141	AAA21096.1	glutaredoxin-dependent arsenate reductase
VGC-005	contig_36	30412	31326	+	blaCMY	CMY-2 family class C beta-lactamase	core	AMR	AMR	BETA-LACTAM	CEPHALOSPORIN	PARTIALX	305	380	80.26	99.67	305	WP_063859854.1	class C beta-lactamase CMY-61
VGC-005	contig_67	4726	4839	-	astA	heat-stable enterotoxin EAST1	plus	VIRULENCE	VIRULENCE			BLASTX	38	38	100	97.37	38	AAM88299.1	heat-stable enterotoxin EAST1
VGC-005	contig_79	4764	5351	-	hlyE	hemolysin HlyE	plus	VIRULENCE	VIRULENCE			INTERNAL_STOP	196	300	65.33	98.98	196	AAD28079.1	hemolysin HlyE
VGC-005	contig_79	16933	18255	-	ireA	TonB-dependent siderophore receptor IreA	plus	VIRULENCE	VIRULENCE			PARTIALX	441	682	64.66	96.37	441	AAN83596.1	TonB-dependent siderophore receptor IreA
VGC-005	contig_82	1744	2235	-	qnrS	QnrS family quinolone resistance pentapeptide repeat protein	core	AMR	AMR	QUINOLONE	QUINOLONE	PARTIALX	164	218	75.23	95.73	164	WP_001516695.1	quinolone resistance pentapeptide repeat protein QnrS1
VGC-006	contig_40	226379	226909	+	sodC1	superoxide dismutase [Cu-Zn] SodC1	plus	VIRULENCE	VIRULENCE			EXACTX	177	177	100	100	177	AAL19978.1	superoxide dismutase [Cu-Zn] SodC1
VGC-006	contig_45	8705	10636	-	sinH	intimin-like inverse autotransporter SinH	plus	VIRULENCE	VIRULENCE			PARTIALX	644	730	88.22	99.84	644	AAL21411.1	intimin-like inverse autotransporter SinH
VGC-006	contig_49	80202	80663	-	golS	Au(I) sensor transcriptional regulator GolS	plus	STRESS	METAL	GOLD	GOLD	EXACTX	154	154	100	100	154	AAL19308.1	Au(I) sensor transcriptional regulator GolS
VGC-006	contig_49	80678	82963	-	golT	gold/copper-translocating P-type ATPase GolT	plus	STRESS	METAL	COPPER/GOLD	COPPER/GOLD	BLASTX	762	762	100	99.61	762	AAL19307.1	gold/copper-translocating P-type ATPase GolT
VGC-006	contig_49	83347	84462	+	mdsA	multidrug efflux RND transporter periplasmic adaptor subunit MdsA	plus	AMR	AMR	EFFLUX	EFFLUX	BLASTX	372	408	91.18	98.12	372	AAL19306.1	multidrug efflux RND transporter periplasmic adaptor subunit MdsA
VGC-006	contig_49	84462	87626	+	mdsB	multidrug efflux RND transporter permease subunit MdsB	plus	AMR	AMR	EFFLUX	EFFLUX	BLASTX	1055	1055	100	99.81	1055	AAL19305.1	multidrug efflux RND transporter permease subunit MdsB
VGC-006	contig_61	47285	48172	+	fieF	CDF family cation-efflux transporter FieF	plus	STRESS	METAL			BLASTX	296	300	98.67	92.57	296	BAE77395.1	CDF family cation-efflux transporter FieF
VGC-006	contig_83	155077	158703	-	iroC	salmochelin/enterobactin export ABC transporter IroC	plus	VIRULENCE	VIRULENCE			BLASTX	1209	1219	98.85	79.85	1211	AUH19662.1	salmochelin/enterobactin export ABC transporter IroC
VGC-006	contig_83	158787	159899	-	iroB	salmochelin biosynthesis C-glycosyltransferase IroB	plus	VIRULENCE	VIRULENCE			BLASTX	371	371	100	86.52	371	EOW04219.1	salmochelin biosynthesis C-glycosyltransferase IroB
VGC-007	contig_1	424064	425245	+	emrD	multidrug efflux MFS transporter EmrD	plus	AMR	AMR	EFFLUX	EFFLUX	BLASTX	394	394	100	99.49	394	ACN65732.1	multidrug efflux MFS transporter EmrD
VGC-007	contig_1	569122	570012	+	fieF	CDF family cation-efflux transporter FieF	plus	STRESS	METAL			BLASTX	297	300	99	100	297	BAB89353.1	CDF family cation-efflux transporter FieF
VGC-007	contig_10	241153	241581	-	silE	silver-binding protein SilE	plus	STRESS	METAL	SILVER	SILVER	BLASTX	143	143	100	88.11	143	AAD11743.1	silver-binding protein SilE
VGC-007	contig_10	241835	243307	-	silS	copper/silver sensor histidine kinase SilS	plus	STRESS	METAL	COPPER/SILVER	COPPER/SILVER	BLASTX	491	491	100	98.98	491	SPD96882.1	copper/silver sensor histidine kinase SilS
VGC-007	contig_10	243303	243980	-	silR	copper/silver response regulator transcription factor SilR	plus	STRESS	METAL	COPPER/SILVER	COPPER/SILVER	BLASTX	226	226	100	97.35	226	SPD96883.1	copper/silver response regulator transcription factor SilR
VGC-007	contig_10	244170	245552	+	silC	Cu(+)/Ag(+) efflux RND transporter outer membrane channel SilC	plus	STRESS	METAL	COPPER/SILVER	COPPER/SILVER	BLASTX	461	461	100	99.35	461	SPD96884.1	Cu(+)/Ag(+) efflux RND transporter outer membrane channel SilC
VGC-007	contig_10	245584	245943	+	silF	Cu(+)/Ag(+) efflux RND transporter periplasmic metallochaperone SilF	plus	STRESS	METAL	COPPER/SILVER	COPPER/SILVER	BLASTX	120	117	100	94.17	120	KGL71342.1	Cu(+)/Ag(+) efflux RND transporter periplasmic metallochaperone SilF
VGC-007	contig_10	246116	246775	+	silB	Cu(+)/Ag(+) efflux RND transporter periplasmic adaptor subunit SilB	plus	STRESS	METAL	COPPER/SILVER	COPPER/SILVER	PARTIALX	220	430	51.16	97.73	220	AAD11748.1	Cu(+)/Ag(+) efflux RND transporter periplasmic adaptor subunit SilB
VGC-007	contig_10	247363	250506	+	silA	Cu(+)/Ag(+) efflux RND transporter permease subunit SilA	plus	STRESS	METAL	COPPER/SILVER	COPPER/SILVER	BLASTX	1048	1048	100	98.85	1048	AAD11749.1	Cu(+)/Ag(+) efflux RND transporter permease subunit SilA
VGC-007	contig_10	251142	253607	+	silP	Ag(+)-translocating P-type ATPase SilP	plus	STRESS	METAL	SILVER	SILVER	BLASTX	822	824	99.64	94.53	823	AAD11750.1	Ag(+)-translocating P-type ATPase SilP
VGC-007	contig_10	257409	258296	+	pcoB	copper-binding protein PcoB	plus	STRESS	METAL	COPPER	COPPER	BLASTX	296	296	100	99.66	296	CAA58526.1	copper-binding protein PcoB
VGC-007	contig_10	258339	258716	+	pcoC	copper resistance system metallochaperone PcoC	plus	STRESS	METAL	COPPER	COPPER	EXACTX	126	126	100	100	126	CAA58527.1	copper resistance system metallochaperone PcoC
VGC-007	contig_10	258724	259650	+	pcoD	copper resistance inner membrane protein PcoD	plus	STRESS	METAL	COPPER	COPPER	BLASTX	309	309	100	99.35	309	CAA58528.1	copper resistance inner membrane protein PcoD
VGC-007	contig_10	259708	260385	+	pcoR	copper response regulator transcription factor PcoR	plus	STRESS	METAL	COPPER	COPPER	EXACTX	226	226	100	100	226	CAA58529.1	copper response regulator transcription factor PcoR
VGC-007	contig_10	260385	261782	+	pcoS	copper resistance membrane spanning protein PcoS	plus	STRESS	METAL	COPPER	COPPER	BLASTX	466	466	100	99.14	466	CAA58530.1	copper resistance membrane spanning protein PcoS
VGC-007	contig_12	42653	43825	+	oqxA	multidrug efflux RND transporter periplasmic adaptor subunit OqxA	core	AMR	AMR	PHENICOL/QUINOLONE	PHENICOL/QUINOLONE	EXACTX	391	391	100	100	391	WP_002914189.1	multidrug efflux RND transporter periplasmic adaptor subunit OqxA
VGC-007	contig_12	43852	47001	+	oqxB25	multidrug efflux RND transporter permease subunit OqxB25	core	AMR	AMR	PHENICOL/QUINOLONE	PHENICOL/QUINOLONE	ALLELEX	1050	1050	100	100	1050	WP_016947602.1	multidrug efflux RND transporter permease subunit OqxB25
VGC-007	contig_3	17022	17438	+	fosA	FosA5 family fosfomycin resistance glutathione transferase	core	AMR	AMR	FOSFOMYCIN	FOSFOMYCIN	EXACTX	139	139	100	100	139	WP_004146118.1	FosA5 family fosfomycin resistance glutathione transferase
VGC-007	contig_4	761654	762883	+	kdeA	multidrug efflux MFS transporter KdeA	plus	AMR	AMR	EFFLUX	EFFLUX	EXACTX	410	410	100	100	410	ABR76310.1	multidrug efflux MFS transporter KdeA
VGC-007	contig_4	1560881	1561738	-	blaSHV-1	broad-spectrum class A beta-lactamase SHV-1	core	AMR	AMR	BETA-LACTAM	BETA-LACTAM	ALLELEX	286	286	100	100	286	WP_001620095.1	broad-spectrum class A beta-lactamase SHV-1
VGC-007	contig_4	2408785	2410584	-	ybtQ	yersiniabactin ABC transporter ATP-binding/permease protein YbtQ	plus	VIRULENCE	VIRULENCE			EXACTX	600	600	100	100	600	AAC69584.1	yersiniabactin ABC transporter ATP-binding/permease protein YbtQ
VGC-007	contig_4	2410574	2412373	-	ybtP	yersiniabactin ABC transporter ATP-binding/permease protein YbtP	plus	VIRULENCE	VIRULENCE			BLASTX	600	600	100	99.83	600	CAA21388.1	yersiniabactin ABC transporter ATP-binding/permease protein YbtP
VGC-007	contig_4	2442305	2444482	-	iroN	siderophore salmochelin receptor IroN	plus	VIRULENCE	VIRULENCE			BLASTX	726	726	100	96.83	726	CBK85583.1	siderophore salmochelin receptor IroN
VGC-007	contig_9	53	1165	+	iroB	salmochelin biosynthesis C-glycosyltransferase IroB	plus	VIRULENCE	VIRULENCE			BLASTX	371	371	100	90.03	371	EOW04219.1	salmochelin biosynthesis C-glycosyltransferase IroB
VGC-007	contig_9	2952	4946	+	iroC	salmochelin/enterobactin export ABC transporter IroC	plus	VIRULENCE	VIRULENCE			PARTIALX	665	1219	54.55	86.47	665	AUH19662.1	salmochelin/enterobactin export ABC transporter IroC
VGC-007	contig_9	5314	6285	+	iroD	catecholate siderophore esterase IroD	plus	VIRULENCE	VIRULENCE			PARTIALX	324	409	79.22	98.46	324	AVE24993.1	catecholate siderophore esterase IroD
VGC-007	contig_9	6746	8917	+	iroN	siderophore salmochelin receptor IroN	plus	VIRULENCE	VIRULENCE			EXACTX	724	724	100	100	724	BAH65949.1	siderophore salmochelin receptor IroN
VGC-007	contig_9	11251	11832	-	rmpA	mucoid phenotype regulator RmpA	plus	VIRULENCE	VIRULENCE			BLASTX	194	210	92.86	96.41	195	AMA27886.1	mucoid phenotype regulator RmpA
VGC-007	contig_9	138988	140706	+	iucA	aerobactin synthase IucA	plus	VIRULENCE	VIRULENCE			BLASTX	573	576	99.83	90.09	575	EGI25746.1	aerobactin synthase IucA
VGC-007	contig_9	140713	141657	+	iucB	N(6)-hydroxylysine O-acetyltransferase IucB	plus	VIRULENCE	VIRULENCE			BLASTX	315	315	100	94.6	315	AAN82074.1	N(6)-hydroxylysine O-acetyltransferase IucB
VGC-007	contig_9	141660	143390	+	iucC	NIS family aerobactin synthetase IucC	plus	VIRULENCE	VIRULENCE			BLASTX	577	580	99.48	92.72	577	AAN82073.1	NIS family aerobactin synthetase IucC
VGC-007	contig_9	144768	146954	+	iutA	ferric aerobactin receptor IutA	plus	VIRULENCE	VIRULENCE			BLASTX	729	731	99.73	89.57	729	AAN45165.2	ferric aerobactin receptor IutA
VGC-008	contig_11	83576	83806	-	crcB	fluoride efflux transporter CrcB	plus	STRESS	BIOCIDE	FLUORIDE	FLUORIDE	PARTIALX	77	137	56.2	100	77	CCN31428.1	fluoride efflux transporter CrcB
VGC-008	contig_4	5568	7754	-	iutA	ferric aerobactin receptor IutA	plus	VIRULENCE	VIRULENCE			BLASTX	729	731	99.73	89.57	729	AAN45165.2	ferric aerobactin receptor IutA
VGC-008	contig_4	9132	10862	-	iucC	NIS family aerobactin synthetase IucC	plus	VIRULENCE	VIRULENCE			BLASTX	577	580	99.48	92.72	577	AAN82073.1	NIS family aerobactin synthetase IucC
VGC-008	contig_4	10865	11809	-	iucB	N(6)-hydroxylysine O-acetyltransferase IucB	plus	VIRULENCE	VIRULENCE			BLASTX	315	315	100	94.6	315	AAN82074.1	N(6)-hydroxylysine O-acetyltransferase IucB
VGC-008	contig_4	11816	13534	-	iucA	aerobactin synthase IucA	plus	VIRULENCE	VIRULENCE			BLASTX	573	576	99.83	90.09	575	EGI25746.1	aerobactin synthase IucA
VGC-008	contig_4	33776	34204	-	silE	silver-binding protein SilE	plus	STRESS	METAL	SILVER	SILVER	BLASTX	143	143	100	88.11	143	AAD11743.1	silver-binding protein SilE
VGC-008	contig_4	34458	35930	-	silS	copper/silver sensor histidine kinase SilS	plus	STRESS	METAL	COPPER/SILVER	COPPER/SILVER	BLASTX	491	491	100	98.98	491	SPD96882.1	copper/silver sensor histidine kinase SilS
VGC-008	contig_4	35926	36603	-	silR	copper/silver response regulator transcription factor SilR	plus	STRESS	METAL	COPPER/SILVER	COPPER/SILVER	BLASTX	226	226	100	97.35	226	SPD96883.1	copper/silver response regulator transcription factor SilR
VGC-008	contig_4	36793	38175	+	silC	Cu(+)/Ag(+) efflux RND transporter outer membrane channel SilC	plus	STRESS	METAL	COPPER/SILVER	COPPER/SILVER	BLASTX	461	461	100	99.35	461	SPD96884.1	Cu(+)/Ag(+) efflux RND transporter outer membrane channel SilC
VGC-008	contig_4	38207	38566	+	silF	Cu(+)/Ag(+) efflux RND transporter periplasmic metallochaperone SilF	plus	STRESS	METAL	COPPER/SILVER	COPPER/SILVER	BLASTX	120	117	100	94.17	120	KGL71342.1	Cu(+)/Ag(+) efflux RND transporter periplasmic metallochaperone SilF
VGC-008	contig_4	38739	39971	+	silB	Cu(+)/Ag(+) efflux RND transporter periplasmic adaptor subunit SilB	plus	STRESS	METAL	COPPER/SILVER	COPPER/SILVER	BLASTX	411	430	95.58	98.05	411	AAD11748.1	Cu(+)/Ag(+) efflux RND transporter periplasmic adaptor subunit SilB
VGC-008	contig_4	39985	43128	+	silA	Cu(+)/Ag(+) efflux RND transporter permease subunit SilA	plus	STRESS	METAL	COPPER/SILVER	COPPER/SILVER	BLASTX	1048	1048	100	98.85	1048	AAD11749.1	Cu(+)/Ag(+) efflux RND transporter permease subunit SilA
VGC-008	contig_4	43764	46229	+	silP	Ag(+)-translocating P-type ATPase SilP	plus	STRESS	METAL	SILVER	SILVER	BLASTX	822	824	99.64	94.53	823	AAD11750.1	Ag(+)-translocating P-type ATPase SilP
VGC-008	contig_4	50031	50918	+	pcoB	copper-binding protein PcoB	plus	STRESS	METAL	COPPER	COPPER	BLASTX	296	296	100	99.66	296	CAA58526.1	copper-binding protein PcoB
VGC-008	contig_4	50961	51338	+	pcoC	copper resistance system metallochaperone PcoC	plus	STRESS	METAL	COPPER	COPPER	EXACTX	126	126	100	100	126	CAA58527.1	copper resistance system metallochaperone PcoC
VGC-008	contig_4	51346	52272	+	pcoD	copper resistance inner membrane protein PcoD	plus	STRESS	METAL	COPPER	COPPER	BLASTX	309	309	100	99.35	309	CAA58528.1	copper resistance inner membrane protein PcoD
VGC-008	contig_4	52330	53007	+	pcoR	copper response regulator transcription factor PcoR	plus	STRESS	METAL	COPPER	COPPER	EXACTX	226	226	100	100	226	CAA58529.1	copper response regulator transcription factor PcoR
VGC-008	contig_4	53007	54404	+	pcoS	copper resistance membrane spanning protein PcoS	plus	STRESS	METAL	COPPER	COPPER	BLASTX	466	466	100	99.14	466	CAA58530.1	copper resistance membrane spanning protein PcoS
VGC-008	contig_5	47676	48788	+	iroB	salmochelin biosynthesis C-glycosyltransferase IroB	plus	VIRULENCE	VIRULENCE			BLASTX	371	371	100	90.3	371	EOW04219.1	salmochelin biosynthesis C-glycosyltransferase IroB
VGC-008	contig_5	48933	52568	+	iroC	salmochelin/enterobactin export ABC transporter IroC	plus	VIRULENCE	VIRULENCE			BLASTX	1212	1219	99.51	88.87	1213	AUH19662.1	salmochelin/enterobactin export ABC transporter IroC
VGC-008	contig_5	52936	53907	+	iroD	catecholate siderophore esterase IroD	plus	VIRULENCE	VIRULENCE			PARTIALX	324	409	79.22	98.46	324	AVE24993.1	catecholate siderophore esterase IroD
VGC-008	contig_5	54370	56541	+	iroN	siderophore salmochelin receptor IroN	plus	VIRULENCE	VIRULENCE			EXACTX	724	724	100	100	724	BAH65949.1	siderophore salmochelin receptor IroN
VGC-008	contig_56	25813	27042	+	kdeA	multidrug efflux MFS transporter KdeA	plus	AMR	AMR	EFFLUX	EFFLUX	BLASTX	410	410	100	99.76	410	ABR76310.1	multidrug efflux MFS transporter KdeA
VGC-008	contig_66	133105	134286	+	emrD	multidrug efflux MFS transporter EmrD	plus	AMR	AMR	EFFLUX	EFFLUX	BLASTX	394	394	100	99.49	394	ACN65732.1	multidrug efflux MFS transporter EmrD
VGC-008	contig_74	15535	15951	+	fosA	FosA5 family fosfomycin resistance glutathione transferase	core	AMR	AMR	FOSFOMYCIN	FOSFOMYCIN	EXACTX	139	139	100	100	139	WP_004146118.1	FosA5 family fosfomycin resistance glutathione transferase
VGC-008	contig_75	60379	61278	+	fieF	CDF family cation-efflux transporter FieF	plus	STRESS	METAL			EXACTX	300	300	100	100	300	BAB89353.1	CDF family cation-efflux transporter FieF
VGC-008	contig_80	16098	16955	+	blaSHV-11	broad-spectrum class A beta-lactamase SHV-11	core	AMR	AMR	BETA-LACTAM	BETA-LACTAM	ALLELEX	286	286	100	100	286	WP_004176269.1	broad-spectrum class A beta-lactamase SHV-11
VGC-008	contig_9	65022	65474	+	terB	tellurium resistance membrane protein TerB	plus	STRESS	METAL	TELLURIUM	TELLURIUM	EXACTX	151	151	100	100	151	ACI12150.1	tellurium resistance membrane protein TerB
VGC-008	contig_9	65501	66538	+	terC	tellurium resistance membrane protein TerC	plus	STRESS	METAL	TELLURIUM	TELLURIUM	BLASTX	346	346	100	99.13	346	AAA98291.1	tellurium resistance membrane protein TerC
VGC-008	contig_9	66580	67155	+	terD	tellurium resistance membrane protein TerD	plus	STRESS	METAL	TELLURIUM	TELLURIUM	BLASTX	192	192	100	98.96	192	AAA98292.1	tellurium resistance membrane protein TerD
VGC-008	contig_9	67245	67817	+	terE	tellurium resistance cAMP binding protein TerE	plus	STRESS	METAL	TELLURIUM	TELLURIUM	BLASTX	191	191	100	99.48	191	AAA98293.1	tellurium resistance cAMP binding protein TerE
VGC-008	contig_91	2876	4675	-	ybtQ	yersiniabactin ABC transporter ATP-binding/permease protein YbtQ	plus	VIRULENCE	VIRULENCE			BLASTX	600	600	100	99.17	600	AAC69584.1	yersiniabactin ABC transporter ATP-binding/permease protein YbtQ
VGC-008	contig_91	4665	6464	-	ybtP	yersiniabactin ABC transporter ATP-binding/permease protein YbtP	plus	VIRULENCE	VIRULENCE			BLASTX	600	600	100	99.83	600	CAA21388.1	yersiniabactin ABC transporter ATP-binding/permease protein YbtP
VGC-008	contig_94	21166	22338	+	oqxA	multidrug efflux RND transporter periplasmic adaptor subunit OqxA	core	AMR	AMR	PHENICOL/QUINOLONE	PHENICOL/QUINOLONE	EXACTX	391	391	100	100	391	WP_002914189.1	multidrug efflux RND transporter periplasmic adaptor subunit OqxA
VGC-008	contig_94	22365	25514	+	oqxB6	multidrug efflux RND transporter permease subunit OqxB6	core	AMR	AMR	PHENICOL/QUINOLONE	PHENICOL/QUINOLONE	ALLELEX	1050	1050	100	100	1050	WP_029884393.1	multidrug efflux RND transporter permease subunit OqxB6
VGC-009	contig_7	762369	763937	-	lin	lmo0919 family lincomycin resistance ABC-F type ribosomal protection protein	core	AMR	AMR	LINCOSAMIDE	LINCOSAMIDE	BLASTX	523	523	100	97.71	523	WP_010989615.1	lmo0919 family lincomycin resistance ABC-F type ribosomal protection protein
VGC-009	contig_8	79846	80244	+	fosX	fosfomycin resistance hydrolase FosX	core	AMR	AMR	FOSFOMYCIN	FOSFOMYCIN	EXACTX	133	133	100	100	133	WP_003726635.1	fosfomycin resistance hydrolase FosX
VGC-010	contig_1	62222	63112	+	fieF	CDF family cation-efflux transporter FieF	plus	STRESS	METAL			BLASTX	297	300	99	100	297	BAB89353.1	CDF family cation-efflux transporter FieF
VGC-010	contig_1	62222	63112	+	fieF	CDF family cation-efflux transporter FieF	plus	STRESS	METAL			BLASTX	297	300	99	100	297	BAB89353.1	CDF family cation-efflux transporter FieF
VGC-010	contig_2	18052	18468	+	fosA	FosA5 family fosfomycin resistance glutathione transferase	core	AMR	AMR	FOSFOMYCIN	FOSFOMYCIN	EXACTX	139	139	100	100	139	WP_004146118.1	FosA5 family fosfomycin resistance glutathione transferase
VGC-010	contig_2	1089575	1090804	+	kdeA	multidrug efflux MFS transporter KdeA	plus	AMR	AMR	EFFLUX	EFFLUX	EXACTX	410	410	100	100	410	ABR76310.1	multidrug efflux MFS transporter KdeA
VGC-010	contig_2	1813565	1814422	-	blaSHV-11	broad-spectrum class A beta-lactamase SHV-11	core	AMR	AMR	BETA-LACTAM	BETA-LACTAM	ALLELEX	286	286	100	100	286	WP_004176269.1	broad-spectrum class A beta-lactamase SHV-11
VGC-010	contig_2	2673982	2676075	-	mchF	microcin H47 export transporter peptidase/ATP-binding subunit MchF	plus	VIRULENCE	VIRULENCE			EXACTX	698	698	100	100	698	AAL08400.1	microcin H47 export transporter peptidase/ATP-binding subunit MchF
VGC-010	contig_2	18052	18468	+	fosA	FosA5 family fosfomycin resistance glutathione transferase	core	AMR	AMR	FOSFOMYCIN	FOSFOMYCIN	EXACTX	139	139	100	100	139	WP_004146118.1	FosA5 family fosfomycin resistance glutathione transferase
VGC-010	contig_2	1089575	1090804	+	kdeA	multidrug efflux MFS transporter KdeA	plus	AMR	AMR	EFFLUX	EFFLUX	EXACTX	410	410	100	100	410	ABR76310.1	multidrug efflux MFS transporter KdeA
VGC-010	contig_2	1813565	1814422	-	blaSHV-11	broad-spectrum class A beta-lactamase SHV-11	core	AMR	AMR	BETA-LACTAM	BETA-LACTAM	ALLELEX	286	286	100	100	286	WP_004176269.1	broad-spectrum class A beta-lactamase SHV-11
VGC-010	contig_2	2673982	2676075	-	mchF	microcin H47 export transporter peptidase/ATP-binding subunit MchF	plus	VIRULENCE	VIRULENCE			EXACTX	698	698	100	100	698	AAL08400.1	microcin H47 export transporter peptidase/ATP-binding subunit MchF
VGC-010	contig_4	82969	84150	-	emrD	multidrug efflux MFS transporter EmrD	plus	AMR	AMR	EFFLUX	EFFLUX	BLASTX	394	394	100	99.49	394	ACN65732.1	multidrug efflux MFS transporter EmrD
VGC-010	contig_4	82969	84150	-	emrD	multidrug efflux MFS transporter EmrD	plus	AMR	AMR	EFFLUX	EFFLUX	BLASTX	394	394	100	99.49	394	ACN65732.1	multidrug efflux MFS transporter EmrD
VGC-010	contig_5	31178	32575	-	pcoS	copper resistance membrane spanning protein PcoS	plus	STRESS	METAL	COPPER	COPPER	BLASTX	466	466	100	99.14	466	CAA58530.1	copper resistance membrane spanning protein PcoS
VGC-010	contig_5	32575	33252	-	pcoR	copper response regulator transcription factor PcoR	plus	STRESS	METAL	COPPER	COPPER	INTERNAL_STOP	226	226	100	99.56	226	CAA58529.1	copper response regulator transcription factor PcoR
VGC-010	contig_5	33310	34236	-	pcoD	copper resistance inner membrane protein PcoD	plus	STRESS	METAL	COPPER	COPPER	BLASTX	309	309	100	99.35	309	CAA58528.1	copper resistance inner membrane protein PcoD
VGC-010	contig_5	34244	34621	-	pcoC	copper resistance system metallochaperone PcoC	plus	STRESS	METAL	COPPER	COPPER	EXACTX	126	126	100	100	126	CAA58527.1	copper resistance system metallochaperone PcoC
VGC-010	contig_5	35738	36616	-	pcoB	copper-binding protein PcoB	plus	STRESS	METAL	COPPER	COPPER	BLASTX	293	296	98.99	99.66	293	CAA58526.1	copper-binding protein PcoB
VGC-010	contig_5	40419	42884	-	silP	Ag(+)-translocating P-type ATPase SilP	plus	STRESS	METAL	SILVER	SILVER	BLASTX	822	824	99.64	94.53	823	AAD11750.1	Ag(+)-translocating P-type ATPase SilP
VGC-010	contig_5	43520	46663	-	silA	Cu(+)/Ag(+) efflux RND transporter permease subunit SilA	plus	STRESS	METAL	COPPER/SILVER	COPPER/SILVER	BLASTX	1048	1048	100	98.85	1048	AAD11749.1	Cu(+)/Ag(+) efflux RND transporter permease subunit SilA
VGC-010	contig_5	46677	47909	-	silB	Cu(+)/Ag(+) efflux RND transporter periplasmic adaptor subunit SilB	plus	STRESS	METAL	COPPER/SILVER	COPPER/SILVER	BLASTX	411	430	95.58	98.05	411	AAD11748.1	Cu(+)/Ag(+) efflux RND transporter periplasmic adaptor subunit SilB
VGC-010	contig_5	48082	48441	-	silF	Cu(+)/Ag(+) efflux RND transporter periplasmic metallochaperone SilF	plus	STRESS	METAL	COPPER/SILVER	COPPER/SILVER	BLASTX	120	117	100	94.17	120	KGL71342.1	Cu(+)/Ag(+) efflux RND transporter periplasmic metallochaperone SilF
VGC-010	contig_5	48473	49855	-	silC	Cu(+)/Ag(+) efflux RND transporter outer membrane channel SilC	plus	STRESS	METAL	COPPER/SILVER	COPPER/SILVER	BLASTX	461	461	100	99.35	461	SPD96884.1	Cu(+)/Ag(+) efflux RND transporter outer membrane channel SilC
VGC-010	contig_5	50045	50722	+	silR	copper/silver response regulator transcription factor SilR	plus	STRESS	METAL	COPPER/SILVER	COPPER/SILVER	BLASTX	226	226	100	96.9	226	SPD96883.1	copper/silver response regulator transcription factor SilR
VGC-010	contig_5	50718	52190	+	silS	copper/silver sensor histidine kinase SilS	plus	STRESS	METAL	COPPER/SILVER	COPPER/SILVER	BLASTX	491	491	100	98.98	491	SPD96882.1	copper/silver sensor histidine kinase SilS
VGC-010	contig_5	52444	52872	+	silE	silver-binding protein SilE	plus	STRESS	METAL	SILVER	SILVER	BLASTX	143	143	100	88.11	143	AAD11743.1	silver-binding protein SilE
VGC-010	contig_5	126389	126841	+	terB	tellurium resistance membrane protein TerB	plus	STRESS	METAL	TELLURIUM	TELLURIUM	EXACTX	151	151	100	100	151	ACI12150.1	tellurium resistance membrane protein TerB
VGC-010	contig_5	126868	127905	+	terC	tellurium resistance membrane protein TerC	plus	STRESS	METAL	TELLURIUM	TELLURIUM	BLASTX	346	346	100	99.13	346	AAA98291.1	tellurium resistance membrane protein TerC
VGC-010	contig_5	127947	128522	+	terD	tellurium resistance membrane protein TerD	plus	STRESS	METAL	TELLURIUM	TELLURIUM	BLASTX	192	192	100	98.96	192	AAA98292.1	tellurium resistance membrane protein TerD
VGC-010	contig_5	128612	129184	+	terE	tellurium resistance cAMP binding protein TerE	plus	STRESS	METAL	TELLURIUM	TELLURIUM	BLASTX	191	191	100	98.95	191	AAA98293.1	tellurium resistance cAMP binding protein TerE
VGC-010	contig_5	158172	160358	-	iutA	ferric aerobactin receptor IutA	plus	VIRULENCE	VIRULENCE			BLASTX	729	731	99.73	89.57	729	AAN45165.2	ferric aerobactin receptor IutA
VGC-010	contig_5	161736	163466	-	iucC	NIS family aerobactin synthetase IucC	plus	VIRULENCE	VIRULENCE			BLASTX	577	580	99.48	92.72	577	AAN82073.1	NIS family aerobactin synthetase IucC
VGC-010	contig_5	163469	164413	-	iucB	N(6)-hydroxylysine O-acetyltransferase IucB	plus	VIRULENCE	VIRULENCE			BLASTX	315	315	100	94.6	315	AAN82074.1	N(6)-hydroxylysine O-acetyltransferase IucB
VGC-010	contig_5	164420	166138	-	iucA	aerobactin synthase IucA	plus	VIRULENCE	VIRULENCE			BLASTX	573	576	99.83	90.09	575	EGI25746.1	aerobactin synthase IucA
VGC-010	contig_5	31178	32575	-	pcoS	copper resistance membrane spanning protein PcoS	plus	STRESS	METAL	COPPER	COPPER	BLASTX	466	466	100	99.14	466	CAA58530.1	copper resistance membrane spanning protein PcoS
VGC-010	contig_5	32575	33252	-	pcoR	copper response regulator transcription factor PcoR	plus	STRESS	METAL	COPPER	COPPER	INTERNAL_STOP	226	226	100	99.56	226	CAA58529.1	copper response regulator transcription factor PcoR
VGC-010	contig_5	33310	34236	-	pcoD	copper resistance inner membrane protein PcoD	plus	STRESS	METAL	COPPER	COPPER	BLASTX	309	309	100	99.35	309	CAA58528.1	copper resistance inner membrane protein PcoD
VGC-010	contig_5	34244	34621	-	pcoC	copper resistance system metallochaperone PcoC	plus	STRESS	METAL	COPPER	COPPER	EXACTX	126	126	100	100	126	CAA58527.1	copper resistance system metallochaperone PcoC
VGC-010	contig_5	35738	36616	-	pcoB	copper-binding protein PcoB	plus	STRESS	METAL	COPPER	COPPER	BLASTX	293	296	98.99	99.66	293	CAA58526.1	copper-binding protein PcoB
VGC-010	contig_5	40419	42884	-	silP	Ag(+)-translocating P-type ATPase SilP	plus	STRESS	METAL	SILVER	SILVER	BLASTX	822	824	99.64	94.53	823	AAD11750.1	Ag(+)-translocating P-type ATPase SilP
VGC-010	contig_5	43520	46663	-	silA	Cu(+)/Ag(+) efflux RND transporter permease subunit SilA	plus	STRESS	METAL	COPPER/SILVER	COPPER/SILVER	BLASTX	1048	1048	100	98.85	1048	AAD11749.1	Cu(+)/Ag(+) efflux RND transporter permease subunit SilA
VGC-010	contig_5	46677	47909	-	silB	Cu(+)/Ag(+) efflux RND transporter periplasmic adaptor subunit SilB	plus	STRESS	METAL	COPPER/SILVER	COPPER/SILVER	BLASTX	411	430	95.58	98.05	411	AAD11748.1	Cu(+)/Ag(+) efflux RND transporter periplasmic adaptor subunit SilB
VGC-010	contig_5	48082	48441	-	silF	Cu(+)/Ag(+) efflux RND transporter periplasmic metallochaperone SilF	plus	STRESS	METAL	COPPER/SILVER	COPPER/SILVER	BLASTX	120	117	100	94.17	120	KGL71342.1	Cu(+)/Ag(+) efflux RND transporter periplasmic metallochaperone SilF
VGC-010	contig_5	48473	49855	-	silC	Cu(+)/Ag(+) efflux RND transporter outer membrane channel SilC	plus	STRESS	METAL	COPPER/SILVER	COPPER/SILVER	BLASTX	461	461	100	99.35	461	SPD96884.1	Cu(+)/Ag(+) efflux RND transporter outer membrane channel SilC
VGC-010	contig_5	50045	50722	+	silR	copper/silver response regulator transcription factor SilR	plus	STRESS	METAL	COPPER/SILVER	COPPER/SILVER	BLASTX	226	226	100	96.9	226	SPD96883.1	copper/silver response regulator transcription factor SilR
VGC-010	contig_5	50718	52190	+	silS	copper/silver sensor histidine kinase SilS	plus	STRESS	METAL	COPPER/SILVER	COPPER/SILVER	BLASTX	491	491	100	98.98	491	SPD96882.1	copper/silver sensor histidine kinase SilS
VGC-010	contig_5	52444	52872	+	silE	silver-binding protein SilE	plus	STRESS	METAL	SILVER	SILVER	BLASTX	143	143	100	88.11	143	AAD11743.1	silver-binding protein SilE
VGC-010	contig_5	126389	126841	+	terB	tellurium resistance membrane protein TerB	plus	STRESS	METAL	TELLURIUM	TELLURIUM	EXACTX	151	151	100	100	151	ACI12150.1	tellurium resistance membrane protein TerB
VGC-010	contig_5	126868	127905	+	terC	tellurium resistance membrane protein TerC	plus	STRESS	METAL	TELLURIUM	TELLURIUM	BLASTX	346	346	100	99.13	346	AAA98291.1	tellurium resistance membrane protein TerC
VGC-010	contig_5	127947	128522	+	terD	tellurium resistance membrane protein TerD	plus	STRESS	METAL	TELLURIUM	TELLURIUM	BLASTX	192	192	100	98.96	192	AAA98292.1	tellurium resistance membrane protein TerD
VGC-010	contig_5	128612	129184	+	terE	tellurium resistance cAMP binding protein TerE	plus	STRESS	METAL	TELLURIUM	TELLURIUM	BLASTX	191	191	100	98.95	191	AAA98293.1	tellurium resistance cAMP binding protein TerE
VGC-010	contig_5	158172	160358	-	iutA	ferric aerobactin receptor IutA	plus	VIRULENCE	VIRULENCE			BLASTX	729	731	99.73	89.57	729	AAN45165.2	ferric aerobactin receptor IutA
VGC-010	contig_5	161736	163466	-	iucC	NIS family aerobactin synthetase IucC	plus	VIRULENCE	VIRULENCE			BLASTX	577	580	99.48	92.72	577	AAN82073.1	NIS family aerobactin synthetase IucC
VGC-010	contig_5	163469	164413	-	iucB	N(6)-hydroxylysine O-acetyltransferase IucB	plus	VIRULENCE	VIRULENCE			BLASTX	315	315	100	94.6	315	AAN82074.1	N(6)-hydroxylysine O-acetyltransferase IucB
VGC-010	contig_5	164420	166138	-	iucA	aerobactin synthase IucA	plus	VIRULENCE	VIRULENCE			BLASTX	573	576	99.83	90.09	575	EGI25746.1	aerobactin synthase IucA
VGC-010	contig_6	38334	39446	+	iroB	salmochelin biosynthesis C-glycosyltransferase IroB	plus	VIRULENCE	VIRULENCE			BLASTX	371	371	100	90.3	371	EOW04219.1	salmochelin biosynthesis C-glycosyltransferase IroB
VGC-010	contig_6	39591	43226	+	iroC	salmochelin/enterobactin export ABC transporter IroC	plus	VIRULENCE	VIRULENCE			BLASTX	1212	1219	99.51	89.04	1213	AUH19662.1	salmochelin/enterobactin export ABC transporter IroC
VGC-010	contig_6	43340	44566	+	iroD	catecholate siderophore esterase IroD	plus	VIRULENCE	VIRULENCE			BLASTX	409	409	100	98.78	409	AVE24993.1	catecholate siderophore esterase IroD
VGC-010	contig_6	45029	47200	+	iroN	siderophore salmochelin receptor IroN	plus	VIRULENCE	VIRULENCE			EXACTX	724	724	100	100	724	BAH65949.1	siderophore salmochelin receptor IroN
VGC-010	contig_6	49532	49882	-	rmpA	mucoid phenotype regulator RmpA	plus	VIRULENCE	VIRULENCE			PARTIALX	117	210	55.71	100	117	AMA27886.1	mucoid phenotype regulator RmpA
VGC-010	contig_6	391134	393041	-	oqxB	multidrug efflux RND transporter permease subunit OqxB	core	AMR	AMR	PHENICOL/QUINOLONE	PHENICOL/QUINOLONE	PARTIALX	636	1050	60.57	100	636	WP_004149399.1	multidrug efflux RND transporter permease subunit OqxB19
VGC-010	contig_6	393068	394240	-	oqxA	multidrug efflux RND transporter periplasmic adaptor subunit OqxA	core	AMR	AMR	PHENICOL/QUINOLONE	PHENICOL/QUINOLONE	EXACTX	391	391	100	100	391	WP_002914189.1	multidrug efflux RND transporter periplasmic adaptor subunit OqxA
VGC-010	contig_6	38334	39446	+	iroB	salmochelin biosynthesis C-glycosyltransferase IroB	plus	VIRULENCE	VIRULENCE			BLASTX	371	371	100	90.3	371	EOW04219.1	salmochelin biosynthesis C-glycosyltransferase IroB
VGC-010	contig_6	39591	43226	+	iroC	salmochelin/enterobactin export ABC transporter IroC	plus	VIRULENCE	VIRULENCE			BLASTX	1212	1219	99.51	89.04	1213	AUH19662.1	salmochelin/enterobactin export ABC transporter IroC
VGC-010	contig_6	43340	44566	+	iroD	catecholate siderophore esterase IroD	plus	VIRULENCE	VIRULENCE			BLASTX	409	409	100	98.78	409	AVE24993.1	catecholate siderophore esterase IroD
VGC-010	contig_6	45029	47200	+	iroN	siderophore salmochelin receptor IroN	plus	VIRULENCE	VIRULENCE			EXACTX	724	724	100	100	724	BAH65949.1	siderophore salmochelin receptor IroN
VGC-010	contig_6	49532	49882	-	rmpA	mucoid phenotype regulator RmpA	plus	VIRULENCE	VIRULENCE			PARTIALX	117	210	55.71	100	117	AMA27886.1	mucoid phenotype regulator RmpA
VGC-010	contig_6	391134	393041	-	oqxB	multidrug efflux RND transporter permease subunit OqxB	core	AMR	AMR	PHENICOL/QUINOLONE	PHENICOL/QUINOLONE	PARTIALX	636	1050	60.57	100	636	WP_004149399.1	multidrug efflux RND transporter permease subunit OqxB19
VGC-010	contig_6	393068	394240	-	oqxA	multidrug efflux RND transporter periplasmic adaptor subunit OqxA	core	AMR	AMR	PHENICOL/QUINOLONE	PHENICOL/QUINOLONE	EXACTX	391	391	100	100	391	WP_002914189.1	multidrug efflux RND transporter periplasmic adaptor subunit OqxA
VGC-010	contig_7	9218	11017	-	ybtQ	yersiniabactin ABC transporter ATP-binding/permease protein YbtQ	plus	VIRULENCE	VIRULENCE			BLASTX	600	600	100	99	600	AAC69584.1	yersiniabactin ABC transporter ATP-binding/permease protein YbtQ
VGC-010	contig_7	11007	12806	-	ybtP	yersiniabactin ABC transporter ATP-binding/permease protein YbtP	plus	VIRULENCE	VIRULENCE			BLASTX	600	600	100	98.83	600	CAA21388.1	yersiniabactin ABC transporter ATP-binding/permease protein YbtP
VGC-010	contig_7	9218	11017	-	ybtQ	yersiniabactin ABC transporter ATP-binding/permease protein YbtQ	plus	VIRULENCE	VIRULENCE			BLASTX	600	600	100	99	600	AAC69584.1	yersiniabactin ABC transporter ATP-binding/permease protein YbtQ
VGC-010	contig_7	11007	12806	-	ybtP	yersiniabactin ABC transporter ATP-binding/permease protein YbtP	plus	VIRULENCE	VIRULENCE			BLASTX	600	600	100	98.83	600	CAA21388.1	yersiniabactin ABC transporter ATP-binding/permease protein YbtP
VGC-011	contig_14	6318	7529	-	floR	chloramphenicol/florfenicol efflux MFS transporter FloR	core	AMR	AMR	PHENICOL	CHLORAMPHENICOL/FLORFENICOL	BLASTX	404	404	100	99.5	404	WP_000214119.1	chloramphenicol/florfenicol efflux MFS transporter FloR
VGC-011	contig_14	12817	13368	+	aac(6')-Ib-cr5	fluoroquinolone-acetylating aminoglycoside 6'-N-acetyltransferase AAC(6')-Ib-cr5	core	AMR	AMR	AMINOGLYCOSIDE/QUINOLONE	AMIKACIN/KANAMYCIN/QUINOLONE/TOBRAMYCIN	ALLELEX	184	184	100	100	184	WP_063840321.1	fluoroquinolone-acetylating aminoglycoside 6'-N-acetyltransferase AAC(6')-Ib-cr5
VGC-011	contig_14	13468	13917	+	arr-3	NAD(+)--rifampin ADP-ribosyltransferase Arr-3	core	AMR	AMR	RIFAMYCIN	RIFAMYCIN	EXACTX	150	150	100	100	150	WP_001749986.1	NAD(+)--rifampin ADP-ribosyltransferase Arr-3
VGC-011	contig_14	14053	14523	+	dfrA27	trimethoprim-resistant dihydrofolate reductase DfrA27	core	AMR	AMR	TRIMETHOPRIM	TRIMETHOPRIM	EXACTX	157	157	100	100	157	WP_001749985.1	trimethoprim-resistant dihydrofolate reductase DfrA27
VGC-011	contig_14	17626	18360	+	tet(A)	tetracycline efflux MFS transporter Tet(A)	core	AMR	AMR	TETRACYCLINE	TETRACYCLINE	PARTIALX	245	399	61.4	99.18	245	WP_000804064.1	tetracycline efflux MFS transporter Tet(A)
VGC-011	contig_14	23914	24567	+	qnrS1	quinolone resistance pentapeptide repeat protein QnrS1	core	AMR	AMR	QUINOLONE	QUINOLONE	ALLELEX	218	218	100	100	218	WP_001516695.1	quinolone resistance pentapeptide repeat protein QnrS1
VGC-011	contig_3	18693	19109	+	fosA	FosA5 family fosfomycin resistance glutathione transferase	core	AMR	AMR	FOSFOMYCIN	FOSFOMYCIN	BLASTX	139	139	100	99.28	139	WP_004214174.1	fosfomycin resistance glutathione transferase FosA10
VGC-011	contig_4	712537	715686	-	oqxB	multidrug efflux RND transporter permease subunit OqxB	core	AMR	AMR	PHENICOL/QUINOLONE	PHENICOL/QUINOLONE	BLASTX	1050	1050	100	99.9	1050	WP_004149399.1	multidrug efflux RND transporter permease subunit OqxB19
VGC-011	contig_4	715713	716885	-	oqxA	multidrug efflux RND transporter periplasmic adaptor subunit OqxA	core	AMR	AMR	PHENICOL/QUINOLONE	PHENICOL/QUINOLONE	EXACTX	391	391	100	100	391	WP_002914189.1	multidrug efflux RND transporter periplasmic adaptor subunit OqxA
VGC-011	contig_4	1009129	1010001	+	blaCTX-M-14	extended-spectrum class A beta-lactamase CTX-M-14	core	AMR	AMR	BETA-LACTAM	CEPHALOSPORIN	ALLELEX	291	291	100	100	291	WP_001617865.1	extended-spectrum class A beta-lactamase CTX-M-14
VGC-011	contig_5	726871	728100	+	kdeA	multidrug efflux MFS transporter KdeA	plus	AMR	AMR	EFFLUX	EFFLUX	BLASTX	410	410	100	99.76	410	ABR76310.1	multidrug efflux MFS transporter KdeA
VGC-011	contig_5	1576947	1577804	-	blaSHV-168	class A beta-lactamase SHV-168	core	AMR	AMR	BETA-LACTAM	BETA-LACTAM	ALLELEX	286	286	100	100	286	WP_063864653.1	class A beta-lactamase SHV-168
VGC-011	contig_5	2263299	2264171	+	blaCTX-M-14	extended-spectrum class A beta-lactamase CTX-M-14	core	AMR	AMR	BETA-LACTAM	CEPHALOSPORIN	ALLELEX	291	291	100	100	291	WP_001617865.1	extended-spectrum class A beta-lactamase CTX-M-14
VGC-011	contig_6	424887	426068	+	emrD	multidrug efflux MFS transporter EmrD	plus	AMR	AMR	EFFLUX	EFFLUX	BLASTX	394	394	100	99.49	394	ACN65732.1	multidrug efflux MFS transporter EmrD
VGC-011	contig_6	574836	575735	+	fieF	CDF family cation-efflux transporter FieF	plus	STRESS	METAL			INTERNAL_STOP	300	300	100	99.67	300	BAB89353.1	CDF family cation-efflux transporter FieF
VGC-012	contig_143	2411	3886	-	amvA	multidrug efflux MFS transporter AmvA	plus	AMR	AMR	EFFLUX	EFFLUX	BLASTX	492	492	100	95.93	492	ACQ82816.1	multidrug efflux MFS transporter AmvA
VGC-012	contig_21	2	835	-	nreB	nickel resistance MFS transporter NreB	plus	STRESS	METAL	NICKEL	NICKEL	PARTIAL_CONTIG_ENDX	278	416	66.83	97.12	278	ADY84088.1	nickel resistance MFS transporter NreB
VGC-012	contig_319	5872	6618	-	nreB	nickel resistance MFS transporter NreB	plus	STRESS	METAL	NICKEL	NICKEL	PARTIALX	249	416	59.86	97.99	249	ADY84088.1	nickel resistance MFS transporter NreB
VGC-012	contig_33	41600	42310	-	mph(E)	Mph(E) family macrolide 2'-phosphotransferase	core	AMR	AMR	MACROLIDE	MACROLIDE	PARTIALX	237	294	80.61	97.05	237	WP_000155092.1	Mph(E) family macrolide 2'-phosphotransferase
VGC-012	contig_33	42539	44011	-	msr(E)	ABC-F type ribosomal protection protein Msr(E)	core	AMR	AMR	MACROLIDE	MACROLIDE	EXACTX	491	491	100	100	491	WP_000052512.1	ABC-F type ribosomal protection protein Msr(E)
VGC-012	contig_33	54811	55650	-	blaOXA-58	carbapenem-hydrolyzing class D beta-lactamase OXA-58	core	AMR	AMR	BETA-LACTAM	CARBAPENEM	ALLELEX	280	280	100	100	280	WP_002002480.1	carbapenem-hydrolyzing class D beta-lactamase OXA-58
VGC-012	contig_33	70059	70598	+	aac(3)-IId	aminoglycoside N-acetyltransferase AAC(3)-IId	core	AMR	AMR	AMINOGLYCOSIDE	GENTAMICIN	PARTIALX	180	286	62.94	99.44	180	WP_000557454.1	aminoglycoside N-acetyltransferase AAC(3)-IId
VGC-012	contig_33	86922	87479	-	sul2	sulfonamide-resistant dihydropteroate synthase Sul2	core	AMR	AMR	SULFONAMIDE	SULFONAMIDE	PARTIALX	186	271	68.63	97.85	186	WP_001043260.1	sulfonamide-resistant dihydropteroate synthase Sul2
VGC-012	contig_374	4228	5334	+	adeD	multidrug efflux RND transporter periplasmic adaptor subunit AdeD	plus	AMR	AMR	EFFLUX	EFFLUX	BLASTX	369	374	98.66	88.08	369	AAU10477.1	multidrug efflux RND transporter periplasmic adaptor subunit AdeD
VGC-012	contig_374	5347	8451	+	adeE	multidrug efflux RND transporter permease subunit AdeE	plus	AMR	AMR	EFFLUX	EFFLUX	BLASTX	1035	1036	99.81	95.75	1035	AAN38824.2	multidrug efflux RND transporter permease subunit AdeE
VGC-012	contig_378	5312	5995	-	abaF	fosfomycin efflux MFS transporter AbaF	plus	AMR	AMR	FOSFOMYCIN	FOSFOMYCIN	PARTIALX	228	429	53.15	96.93	228	ABO11759.2	fosfomycin efflux MFS transporter AbaF
VGC-012	contig_9	568	1245	+	blaADC	ADC family extended-spectrum class C beta-lactamase	core	AMR	AMR	BETA-LACTAM	CEPHALOSPORIN	PARTIALX	226	383	59.01	99.56	226	WP_022575343.1	extended-spectrum class C beta-lactamase ADC-255
VGC-013	contig_1	44716	45888	+	oqxA	multidrug efflux RND transporter periplasmic adaptor subunit OqxA	core	AMR	AMR	PHENICOL/QUINOLONE	PHENICOL/QUINOLONE	BLASTX	391	391	100	96.93	391	WP_002914189.1	multidrug efflux RND transporter periplasmic adaptor subunit OqxA
VGC-013	contig_1	45915	49064	+	oqxB	multidrug efflux RND transporter permease subunit OqxB	core	AMR	AMR	PHENICOL/QUINOLONE	PHENICOL/QUINOLONE	BLASTX	1050	1050	100	98.86	1050	WP_012967412.1	multidrug efflux RND transporter permease subunit OqxB9
VGC-013	contig_18	957254	958111	+	blaOKP-B-7	broad-spectrum class A beta-lactamase OKP-B-7	core	AMR	AMR	BETA-LACTAM	BETA-LACTAM	ALLELEX	286	286	100	100	286	WP_057215100.1	broad-spectrum class A beta-lactamase OKP-B-7
VGC-013	contig_18	1753847	1755076	-	kdeA	multidrug efflux MFS transporter KdeA	plus	AMR	AMR	EFFLUX	EFFLUX	BLASTX	410	410	100	99.02	410	ABR76310.1	multidrug efflux MFS transporter KdeA
VGC-013	contig_2	24958	25386	-	silE	silver-binding protein SilE	plus	STRESS	METAL	SILVER	SILVER	BLASTX	143	143	100	92.31	143	AAD11743.1	silver-binding protein SilE
VGC-013	contig_2	25640	27112	-	silS	copper/silver sensor histidine kinase SilS	plus	STRESS	METAL	COPPER/SILVER	COPPER/SILVER	BLASTX	491	491	100	98.98	491	SPD96882.1	copper/silver sensor histidine kinase SilS
VGC-013	contig_2	27108	27785	-	silR	copper/silver response regulator transcription factor SilR	plus	STRESS	METAL	COPPER/SILVER	COPPER/SILVER	BLASTX	226	226	100	98.23	226	SPD96883.1	copper/silver response regulator transcription factor SilR
VGC-013	contig_2	27975	29357	+	silC	Cu(+)/Ag(+) efflux RND transporter outer membrane channel SilC	plus	STRESS	METAL	COPPER/SILVER	COPPER/SILVER	BLASTX	461	461	100	98.26	461	SPD96884.1	Cu(+)/Ag(+) efflux RND transporter outer membrane channel SilC
VGC-013	contig_2	29389	29739	+	silF	Cu(+)/Ag(+) efflux RND transporter periplasmic metallochaperone SilF	plus	STRESS	METAL	COPPER/SILVER	COPPER/SILVER	BLASTX	117	117	100	98.29	117	KGL71342.1	Cu(+)/Ag(+) efflux RND transporter periplasmic metallochaperone SilF
VGC-013	contig_2	29912	31144	+	silB	Cu(+)/Ag(+) efflux RND transporter periplasmic adaptor subunit SilB	plus	STRESS	METAL	COPPER/SILVER	COPPER/SILVER	BLASTX	411	430	95.58	97.81	411	AAD11748.1	Cu(+)/Ag(+) efflux RND transporter periplasmic adaptor subunit SilB
VGC-013	contig_2	31158	34301	+	silA	Cu(+)/Ag(+) efflux RND transporter permease subunit SilA	plus	STRESS	METAL	COPPER/SILVER	COPPER/SILVER	BLASTX	1048	1048	100	98.85	1048	AAD11749.1	Cu(+)/Ag(+) efflux RND transporter permease subunit SilA
VGC-013	contig_2	34937	37402	+	silP	Ag(+)-translocating P-type ATPase SilP	plus	STRESS	METAL	SILVER	SILVER	BLASTX	822	824	99.64	94.53	823	AAD11750.1	Ag(+)-translocating P-type ATPase SilP
VGC-013	contig_2	41204	42091	+	pcoB	copper-binding protein PcoB	plus	STRESS	METAL	COPPER	COPPER	EXACTX	296	296	100	100	296	CAA58526.1	copper-binding protein PcoB
VGC-013	contig_2	42134	42511	+	pcoC	copper resistance system metallochaperone PcoC	plus	STRESS	METAL	COPPER	COPPER	BLASTX	126	126	100	99.21	126	CAA58527.1	copper resistance system metallochaperone PcoC
VGC-013	contig_2	42519	43445	+	pcoD	copper resistance inner membrane protein PcoD	plus	STRESS	METAL	COPPER	COPPER	BLASTX	309	309	100	99.68	309	CAA58528.1	copper resistance inner membrane protein PcoD
VGC-013	contig_2	43503	44180	+	pcoR	copper response regulator transcription factor PcoR	plus	STRESS	METAL	COPPER	COPPER	EXACTX	226	226	100	100	226	CAA58529.1	copper response regulator transcription factor PcoR
VGC-013	contig_2	44180	45577	+	pcoS	copper resistance membrane spanning protein PcoS	plus	STRESS	METAL	COPPER	COPPER	BLASTX	466	466	100	99.14	466	CAA58530.1	copper resistance membrane spanning protein PcoS
VGC-013	contig_2	79260	79754	-	psi-GI	heat resistance protein PsiE-GI	plus	STRESS	HEAT			BLASTX	165	165	100	95.76	165	APX31178.1	heat resistance protein PsiE-GI
VGC-013	contig_2	79760	81466	-	kefB-GI	heat resistance system K+/H+ antiporter KefB-GI	plus	STRESS	HEAT			BLASTX	569	571	99.65	98.95	569	APX31177.1	heat resistance system K+/H+ antiporter KefB-GI
VGC-013	contig_2	81473	81910	-	trxLHR	heat resistance system thioredoxin Trx-GI	plus	STRESS	HEAT			BLASTX	146	146	100	98.63	146	APX31176.1	heat resistance system thioredoxin Trx-GI
VGC-013	contig_2	83128	83736	-	hdeD-GI	heat resistance membrane protein HdeD-GI	plus	STRESS	HEAT			BLASTX	203	203	100	98.03	203	APX31174.1	heat resistance membrane protein HdeD-GI
VGC-013	contig_2	83828	84712	-	yfdX2	heat resistance protein YfdX2	plus	STRESS	HEAT			BLASTX	295	295	100	98.98	295	ASF80766.1	heat resistance protein YfdX2
VGC-013	contig_2	84818	85729	-	yfdX1	heat resistance protein YfdX1	plus	STRESS	HEAT			EXACTX	304	304	100	100	304	APX31172.1	heat resistance protein YfdX1
VGC-013	contig_2	85755	86210	-	shsP	small heat shock protein sHSP20-GI	plus	STRESS	HEAT			BLASTX	152	152	100	97.37	152	ASF80771.1	small heat shock protein sHSP20-GI
VGC-013	contig_2	87376	90222	-	clpK	heat shock survival AAA family ATPase ClpK	plus	STRESS	HEAT			BLASTX	949	949	100	98.74	949	ASF80763.1	heat shock survival AAA family ATPase ClpK
VGC-013	contig_2	90331	90897	-	hsp20	small heat shock protein sHSP20	plus	STRESS	HEAT			BLASTX	189	189	100	98.94	189	CDY80020.1	small heat shock protein sHSP20
VGC-013	contig_20	43711	44610	-	fieF	CDF family cation-efflux transporter FieF	plus	STRESS	METAL			EXACTX	300	300	100	100	300	BAB89353.1	CDF family cation-efflux transporter FieF
VGC-013	contig_3	778	1248	-	dfrA1	trimethoprim-resistant dihydrofolate reductase DfrA1	core	AMR	AMR	TRIMETHOPRIM	TRIMETHOPRIM	EXACTX	157	157	100	100	157	WP_000777554.1	trimethoprim-resistant dihydrofolate reductase DfrA1
VGC-013	contig_3	2927	3661	+	tet(A)	tetracycline efflux MFS transporter Tet(A)	core	AMR	AMR	TETRACYCLINE	TETRACYCLINE	PARTIALX	245	399	61.4	99.18	245	WP_000804064.1	tetracycline efflux MFS transporter Tet(A)
VGC-013	contig_3	99514	100167	+	qnrS1	quinolone resistance pentapeptide repeat protein QnrS1	core	AMR	AMR	QUINOLONE	QUINOLONE	ALLELEX	218	218	100	100	218	WP_001516695.1	quinolone resistance pentapeptide repeat protein QnrS1
VGC-013	contig_4	355403	355819	-	fosA	FosA5 family fosfomycin resistance glutathione transferase	core	AMR	AMR	FOSFOMYCIN	FOSFOMYCIN	BLASTX	139	139	100	98.56	139	WP_004146118.1	FosA5 family fosfomycin resistance glutathione transferase
VGC-013	contig_7	432771	433952	+	emrD	multidrug efflux MFS transporter EmrD	plus	AMR	AMR	EFFLUX	EFFLUX	BLASTX	394	394	100	98.48	394	ACN65732.1	multidrug efflux MFS transporter EmrD
VGC-013	contig_9	1306	2442	+	blaDHA-1	class C beta-lactamase DHA-1	core	AMR	AMR	BETA-LACTAM	CEPHALOSPORIN	ALLELEX	379	379	100	100	379	WP_004236386.1	class C beta-lactamase DHA-1
VGC-013	contig_9	5263	6099	-	sul1	sulfonamide-resistant dihydropteroate synthase Sul1	core	AMR	AMR	SULFONAMIDE	SULFONAMIDE	EXACTX	279	279	100	100	279	WP_000259031.1	sulfonamide-resistant dihydropteroate synthase Sul1
VGC-013	contig_9	6096	6368	-	qacE	quaternary ammonium compound efflux SMR transporter QacE	core	STRESS	BIOCIDE	QUATERNARY AMMONIUM	QUATERNARY AMMONIUM	PARTIAL_CONTIG_ENDX	91	115	79.13	100	91	WP_000679427.1	quaternary ammonium compound efflux SMR transporter QacE delta 1
VGC-014	contig_1	13951	14367	+	fosA	FosA5 family fosfomycin resistance glutathione transferase	core	AMR	AMR	FOSFOMYCIN	FOSFOMYCIN	EXACTX	139	139	100	100	139	WP_004146118.1	FosA5 family fosfomycin resistance glutathione transferase
VGC-014	contig_11	36746	38143	-	pcoS	copper resistance membrane spanning protein PcoS	plus	STRESS	METAL	COPPER	COPPER	BLASTX	466	466	100	99.14	466	CAA58530.1	copper resistance membrane spanning protein PcoS
VGC-014	contig_11	38143	38820	-	pcoR	copper response regulator transcription factor PcoR	plus	STRESS	METAL	COPPER	COPPER	INTERNAL_STOP	226	226	100	99.56	226	CAA58529.1	copper response regulator transcription factor PcoR
VGC-014	contig_11	38878	39804	-	pcoD	copper resistance inner membrane protein PcoD	plus	STRESS	METAL	COPPER	COPPER	BLASTX	309	309	100	99.35	309	CAA58528.1	copper resistance inner membrane protein PcoD
VGC-014	contig_11	39812	40189	-	pcoC	copper resistance system metallochaperone PcoC	plus	STRESS	METAL	COPPER	COPPER	EXACTX	126	126	100	100	126	CAA58527.1	copper resistance system metallochaperone PcoC
VGC-014	contig_12	17180	19273	+	mchF	microcin H47 export transporter peptidase/ATP-binding subunit MchF	plus	VIRULENCE	VIRULENCE			EXACTX	698	698	100	100	698	AAL08400.1	microcin H47 export transporter peptidase/ATP-binding subunit MchF
VGC-014	contig_13	49127	49984	-	blaSHV-11	broad-spectrum class A beta-lactamase SHV-11	core	AMR	AMR	BETA-LACTAM	BETA-LACTAM	ALLELEX	286	286	100	100	286	WP_004176269.1	broad-spectrum class A beta-lactamase SHV-11
VGC-014	contig_15	58689	59588	+	fieF	CDF family cation-efflux transporter FieF	plus	STRESS	METAL			EXACTX	300	300	100	100	300	BAB89353.1	CDF family cation-efflux transporter FieF
VGC-014	contig_2	730291	731520	+	kdeA	multidrug efflux MFS transporter KdeA	plus	AMR	AMR	EFFLUX	EFFLUX	EXACTX	410	410	100	100	410	ABR76310.1	multidrug efflux MFS transporter KdeA
VGC-014	contig_4	623653	625452	+	ybtP	yersiniabactin ABC transporter ATP-binding/permease protein YbtP	plus	VIRULENCE	VIRULENCE			BLASTX	600	600	100	98.83	600	CAA21388.1	yersiniabactin ABC transporter ATP-binding/permease protein YbtP
VGC-014	contig_4	625442	627241	+	ybtQ	yersiniabactin ABC transporter ATP-binding/permease protein YbtQ	plus	VIRULENCE	VIRULENCE			BLASTX	600	600	100	99	600	AAC69584.1	yersiniabactin ABC transporter ATP-binding/permease protein YbtQ
VGC-014	contig_5	887317	888498	+	emrD	multidrug efflux MFS transporter EmrD	plus	AMR	AMR	EFFLUX	EFFLUX	BLASTX	394	394	100	99.49	394	ACN65732.1	multidrug efflux MFS transporter EmrD
VGC-014	contig_6	33898	35070	+	oqxA	multidrug efflux RND transporter periplasmic adaptor subunit OqxA	core	AMR	AMR	PHENICOL/QUINOLONE	PHENICOL/QUINOLONE	EXACTX	391	391	100	100	391	WP_002914189.1	multidrug efflux RND transporter periplasmic adaptor subunit OqxA
VGC-014	contig_6	35097	38246	+	oqxB19	multidrug efflux RND transporter permease subunit OqxB19	core	AMR	AMR	PHENICOL/QUINOLONE	PHENICOL/QUINOLONE	ALLELEX	1050	1050	100	100	1050	WP_004149399.1	multidrug efflux RND transporter permease subunit OqxB19
VGC-014	contig_6	377975	378601	+	rmpA	mucoid phenotype regulator RmpA	plus	VIRULENCE	VIRULENCE			BLASTX	209	210	100	99.52	210	AMA27886.1	mucoid phenotype regulator RmpA
VGC-014	contig_6	380932	383103	-	iroN	siderophore salmochelin receptor IroN	plus	VIRULENCE	VIRULENCE			EXACTX	724	724	100	100	724	BAH65949.1	siderophore salmochelin receptor IroN
VGC-014	contig_6	383566	384792	-	iroD	catecholate siderophore esterase IroD	plus	VIRULENCE	VIRULENCE			BLASTX	409	409	100	98.78	409	AVE24993.1	catecholate siderophore esterase IroD
VGC-014	contig_6	386336	388540	-	iroC	salmochelin/enterobactin export ABC transporter IroC	plus	VIRULENCE	VIRULENCE			PARTIALX	735	1219	60.38	90.35	736	AUH19662.1	salmochelin/enterobactin export ABC transporter IroC
VGC-014	contig_6	388685	389797	-	iroB	salmochelin biosynthesis C-glycosyltransferase IroB	plus	VIRULENCE	VIRULENCE			BLASTX	371	371	100	90.3	371	EOW04219.1	salmochelin biosynthesis C-glycosyltransferase IroB
VGC-015_c1	contig_111	522	1043	+	lpfA	long polar fimbria major subunit LpfA	plus	VIRULENCE	VIRULENCE			EXACTX	174	174	100	100	174	CAV00478.1	long polar fimbria major subunit LpfA
VGC-015_c1	contig_165	322	624	-	lpfA	long polar fimbria major subunit LpfA-O113	plus	VIRULENCE	VIRULENCE			PARTIALX	101	190	54.21	97.09	103	AAT76975.1	long polar fimbria major subunit LpfA-O113
VGC-015_c1	contig_199	4056	4484	+	silE	silver-binding protein SilE	plus	STRESS	METAL	SILVER	SILVER	BLASTX	143	143	100	99.3	143	AAD11743.1	silver-binding protein SilE
VGC-015_c1	contig_263	647	2797	+	acrF	multidrug efflux RND transporter permease subunit AcrF	plus	AMR	AMR	EFFLUX	EFFLUX	PARTIALX	717	1034	69.34	99.72	717	AAC76298.1	multidrug efflux RND transporter permease subunit AcrF
VGC-015_c1	contig_3	3867	4130	+	ymgB	biofilm/acid-resistance regulator AriR	plus	STRESS	ACID			EXACTX	88	88	100	100	88	AAC74250.1	biofilm/acid-resistance regulator AriR
VGC-015_c1	contig_306	55	729	-	blaEC	BlaEC family class C beta-lactamase	plus	AMR	AMR	BETA-LACTAM	BETA-LACTAM	PARTIALX	225	377	59.68	100	225	AAC77110.1	BlaEC family class C beta-lactamase
VGC-015_c1	contig_321	57068	57418	+	arsR	As(III)-sensing metalloregulatory transcriptional repressor ArsR	plus	STRESS	METAL	ARSENIC	ARSENIC	EXACTX	117	117	100	100	117	BAE77793.1	As(III)-sensing metalloregulatory transcriptional repressor ArsR
VGC-015_c1	contig_321	58777	59199	+	arsC	glutaredoxin-dependent arsenate reductase	plus	STRESS	METAL	ARSENIC	ARSENATE	BLASTX	141	141	100	94.33	141	AAA21096.1	glutaredoxin-dependent arsenate reductase
VGC-015_c1	contig_322	3481	4284	-	pcoS	copper resistance membrane spanning protein PcoS	plus	STRESS	METAL	COPPER	COPPER	PARTIALX	268	466	57.51	99.63	268	CAA58530.1	copper resistance membrane spanning protein PcoS
VGC-015_c1	contig_322	5082	5555	-	pcoR	copper response regulator transcription factor PcoR	plus	STRESS	METAL	COPPER	COPPER	PARTIALX	158	226	69.91	100	158	CAA58529.1	copper response regulator transcription factor PcoR
VGC-015_c1	contig_322	5613	6218	-	pcoD	copper resistance inner membrane protein PcoD	plus	STRESS	METAL	COPPER	COPPER	PARTIALX	202	309	65.37	100	202	CAA58528.1	copper resistance inner membrane protein PcoD
VGC-015_c1	contig_322	6548	6925	-	pcoC	copper resistance system metallochaperone PcoC	plus	STRESS	METAL	COPPER	COPPER	EXACTX	126	126	100	100	126	CAA58527.1	copper resistance system metallochaperone PcoC
VGC-015_c1	contig_322	6968	7855	-	pcoB	copper-binding protein PcoB	plus	STRESS	METAL	COPPER	COPPER	EXACTX	296	296	100	100	296	CAA58526.1	copper-binding protein PcoB
VGC-015_c1	contig_322	8598	9677	-	pcoA	multicopper oxidase PcoA	plus	STRESS	METAL	COPPER	COPPER	PARTIALX	360	605	59.5	98.89	360	CAA58525.1	multicopper oxidase PcoA
VGC-015_c1	contig_322	11660	14125	-	silP	Ag(+)-translocating P-type ATPase SilP	plus	STRESS	METAL	SILVER	SILVER	BLASTX	822	824	99.64	95.02	823	AAD11750.1	Ag(+)-translocating P-type ATPase SilP
VGC-015_c1	contig_322	15568	17316	-	silA	Cu(+)/Ag(+) efflux RND transporter permease subunit SilA	plus	STRESS	METAL	COPPER/SILVER	COPPER/SILVER	PARTIALX	583	1048	55.63	97.43	583	AAD11749.1	Cu(+)/Ag(+) efflux RND transporter permease subunit SilA
VGC-015_c1	contig_322	17922	18662	-	silB	Cu(+)/Ag(+) efflux RND transporter periplasmic adaptor subunit SilB	plus	STRESS	METAL	COPPER/SILVER	COPPER/SILVER	PARTIALX	247	430	57.44	97.98	247	AAD11748.1	Cu(+)/Ag(+) efflux RND transporter periplasmic adaptor subunit SilB
VGC-015_c1	contig_322	19341	19646	-	silF	Cu(+)/Ag(+) efflux RND transporter periplasmic metallochaperone SilF	plus	STRESS	METAL	COPPER/SILVER	COPPER/SILVER	PARTIALX	102	117	87.18	96.08	102	KGL71342.1	Cu(+)/Ag(+) efflux RND transporter periplasmic metallochaperone SilF
VGC-015_c1	contig_344	3935	4240	+	asr	acid resistance repetitive basic protein Asr	plus	STRESS	ACID			BLASTX	102	102	100	98.04	102	BAA15331.2	acid resistance repetitive basic protein Asr
VGC-015_c1	contig_349	3877	5058	+	emrD	multidrug efflux MFS transporter EmrD	plus	AMR	AMR	EFFLUX	EFFLUX	EXACTX	394	394	100	100	394	BAE77620.1	multidrug efflux MFS transporter EmrD
VGC-015_c1	contig_361	10913	11665	-	espX1	type III secretion system effector EspX1	plus	VIRULENCE	VIRULENCE			PARTIALX	251	473	53.07	92.43	251	ADD54679.1	type III secretion system effector EspX1
VGC-015_c1	contig_373	4087	5256	+	mdtM	multidrug efflux MFS transporter MdtM	plus	AMR	AMR	EFFLUX	EFFLUX	BLASTX	390	410	95.12	97.95	390	AAC77293.1	multidrug efflux MFS transporter MdtM
VGC-015_c1	contig_416	109	618	+	lpfA	long polar fimbria major subunit LpfA-O113	plus	VIRULENCE	VIRULENCE			PARTIALX	170	190	89.47	99.41	170	AAT76975.1	long polar fimbria major subunit LpfA-O113
VGC-015_c1	contig_53	93	734	+	blaEC	BlaEC family class C beta-lactamase	plus	AMR	AMR	BETA-LACTAM	BETA-LACTAM	PARTIALX	214	377	56.76	94.86	214	WP_063610930.1	extended-spectrum class C beta-lactamase EC-15
VGC-015_c1	contig_54	1901	3433	+	clpK	heat shock survival AAA family ATPase ClpK	plus	STRESS	HEAT			PARTIALX	511	949	53.85	96.87	511	ASF80763.1	heat shock survival AAA family ATPase ClpK
VGC-015_c1	contig_54	7349	7804	+	shsP	small heat shock protein sHSP20-GI	plus	STRESS	HEAT			EXACTX	152	152	100	100	152	ASF80771.1	small heat shock protein sHSP20-GI
VGC-015_c1	contig_54	7830	8741	+	yfdX1	heat resistance protein YfdX1	plus	STRESS	HEAT			BLASTX	304	304	100	95.39	304	APX31172.1	heat resistance protein YfdX1
VGC-015_c1	contig_54	9825	10433	+	hdeD-GI	heat resistance membrane protein HdeD-GI	plus	STRESS	HEAT			BLASTX	203	203	100	97.54	203	APX31174.1	heat resistance membrane protein HdeD-GI
VGC-015_c1	contig_54	11730	12089	+	trxLHR	heat resistance system thioredoxin Trx-GI	plus	STRESS	HEAT			PARTIALX	120	146	82.19	96.67	120	APX31176.1	heat resistance system thioredoxin Trx-GI
VGC-015_c1	contig_7	22983	23858	+	fieF	CDF family cation-efflux transporter FieF	plus	STRESS	METAL			BLASTX	292	300	97.33	99.66	292	BAE77395.1	CDF family cation-efflux transporter FieF
VGC-015_c1	contig_86	271	600	+	emrE	multidrug efflux SMR transporter EmrE	plus	STRESS	BIOCIDE	EFFLUX	EFFLUX	BLASTX	110	110	100	98.18	110	CAA77936.1	multidrug efflux SMR transporter EmrE
VGC-015_c2	contig_15	347695	348111	-	fosA	FosA5 family fosfomycin resistance glutathione transferase	core	AMR	AMR	FOSFOMYCIN	FOSFOMYCIN	BLASTX	139	139	100	98.56	139	WP_004146118.1	FosA5 family fosfomycin resistance glutathione transferase
VGC-015_c2	contig_16	130503	131393	-	fieF	CDF family cation-efflux transporter FieF	plus	STRESS	METAL			BLASTX	297	300	99	100	297	BAB89353.1	CDF family cation-efflux transporter FieF
VGC-015_c2	contig_21	33297	34469	+	oqxA	multidrug efflux RND transporter periplasmic adaptor subunit OqxA	core	AMR	AMR	PHENICOL/QUINOLONE	PHENICOL/QUINOLONE	BLASTX	391	391	100	96.16	391	WP_002914189.1	multidrug efflux RND transporter periplasmic adaptor subunit OqxA
VGC-015_c2	contig_21	34496	37645	+	oqxB	multidrug efflux RND transporter permease subunit OqxB	core	AMR	AMR	PHENICOL/QUINOLONE	PHENICOL/QUINOLONE	BLASTX	1050	1050	100	98.95	1050	WP_012967412.1	multidrug efflux RND transporter permease subunit OqxB9
VGC-015_c2	contig_39	1425566	1426138	+	blaOKP-B	OKP-B family broad-spectrum class A beta-lactamase	core	AMR	AMR	BETA-LACTAM	BETA-LACTAM	PARTIALX	191	286	66.78	99.48	191	WP_057215100.1	broad-spectrum class A beta-lactamase OKP-B-7
VGC-015_c2	contig_39	2234927	2236156	-	kdeA	multidrug efflux MFS transporter KdeA	plus	AMR	AMR	EFFLUX	EFFLUX	BLASTX	410	410	100	98.78	410	ABR76310.1	multidrug efflux MFS transporter KdeA
VGC-015_c2	contig_44	75673	76854	-	emrD	multidrug efflux MFS transporter EmrD	plus	AMR	AMR	EFFLUX	EFFLUX	BLASTX	394	394	100	98.48	394	ACN65732.1	multidrug efflux MFS transporter EmrD
VGC-015_c2	contig_54	1901	3433	+	clpK	heat shock survival AAA family ATPase ClpK	plus	STRESS	HEAT			PARTIALX	511	949	53.85	96.87	511	ASF80763.1	heat shock survival AAA family ATPase ClpK
VGC-015_c2	contig_54	7349	7804	+	shsP	small heat shock protein sHSP20-GI	plus	STRESS	HEAT			EXACTX	152	152	100	100	152	ASF80771.1	small heat shock protein sHSP20-GI
VGC-015_c2	contig_54	7830	8741	+	yfdX1	heat resistance protein YfdX1	plus	STRESS	HEAT			BLASTX	304	304	100	95.39	304	APX31172.1	heat resistance protein YfdX1
VGC-015_c2	contig_54	9825	10433	+	hdeD-GI	heat resistance membrane protein HdeD-GI	plus	STRESS	HEAT			BLASTX	203	203	100	97.54	203	APX31174.1	heat resistance membrane protein HdeD-GI
VGC-015_c2	contig_54	11730	12089	+	trxLHR	heat resistance system thioredoxin Trx-GI	plus	STRESS	HEAT			PARTIALX	120	146	82.19	96.67	120	APX31176.1	heat resistance system thioredoxin Trx-GI
VGC-016	contig_10	23226	23642	+	fosA	FosA5 family fosfomycin resistance glutathione transferase	core	AMR	AMR	FOSFOMYCIN	FOSFOMYCIN	BLASTX	139	139	100	98.56	139	WP_004146118.1	FosA5 family fosfomycin resistance glutathione transferase
VGC-016	contig_12	35791	36963	+	oqxA	multidrug efflux RND transporter periplasmic adaptor subunit OqxA	core	AMR	AMR	PHENICOL/QUINOLONE	PHENICOL/QUINOLONE	BLASTX	391	391	100	96.16	391	WP_002914189.1	multidrug efflux RND transporter periplasmic adaptor subunit OqxA
VGC-016	contig_12	36990	40139	+	oqxB	multidrug efflux RND transporter permease subunit OqxB	core	AMR	AMR	PHENICOL/QUINOLONE	PHENICOL/QUINOLONE	BLASTX	1050	1050	100	98.95	1050	WP_012967412.1	multidrug efflux RND transporter permease subunit OqxB9
VGC-016	contig_3	43815	44705	-	fieF	CDF family cation-efflux transporter FieF	plus	STRESS	METAL			BLASTX	297	300	99	99.66	297	BAB89353.1	CDF family cation-efflux transporter FieF
VGC-016	contig_3	185057	186238	-	emrD	multidrug efflux MFS transporter EmrD	plus	AMR	AMR	EFFLUX	EFFLUX	BLASTX	394	394	100	98.48	394	ACN65732.1	multidrug efflux MFS transporter EmrD
VGC-016	contig_8	691990	693219	+	kdeA	multidrug efflux MFS transporter KdeA	plus	AMR	AMR	EFFLUX	EFFLUX	BLASTX	410	410	100	98.78	410	ABR76310.1	multidrug efflux MFS transporter KdeA
VGC-016	contig_8	1502022	1502594	-	blaOKP-B	OKP-B family broad-spectrum class A beta-lactamase	core	AMR	AMR	BETA-LACTAM	BETA-LACTAM	PARTIALX	191	286	66.78	99.48	191	WP_057215100.1	broad-spectrum class A beta-lactamase OKP-B-7
VGC-017	contig_12	308825	309649	-	blaOXA-443	OXA-22 family class D beta-lactamase OXA-443	core	AMR	AMR	BETA-LACTAM	BETA-LACTAM	ALLELEX	275	275	100	100	275	WP_045219048.1	OXA-22 family class D beta-lactamase OXA-443
VGC-017	contig_12	580838	581650	+	blaOXA-444	OXA-60 family carbapenem-hydrolyzing class D beta-lactamase OXA-444	core	AMR	AMR	BETA-LACTAM	CARBAPENEM	ALLELEX	271	271	100	100	271	WP_045219469.1	OXA-60 family carbapenem-hydrolyzing class D beta-lactamase OXA-444
VGC-017	contig_4	137032	138744	-	kefB-GI	heat resistance system K+/H+ antiporter KefB-GI	plus	STRESS	HEAT			BLASTX	571	571	100	91.59	571	APX31177.1	heat resistance system K+/H+ antiporter KefB-GI
VGC-017	contig_4	138751	139188	-	trxLHR	heat resistance system thioredoxin Trx-GI	plus	STRESS	HEAT			BLASTX	146	146	100	94.52	146	APX31176.1	heat resistance system thioredoxin Trx-GI
VGC-017	contig_4	140797	141405	-	hdeD-GI	heat resistance membrane protein HdeD-GI	plus	STRESS	HEAT			BLASTX	203	203	100	94.09	203	APX31174.1	heat resistance membrane protein HdeD-GI
VGC-017	contig_4	141497	142381	-	yfdX2	heat resistance protein YfdX2	plus	STRESS	HEAT			BLASTX	295	295	100	93.9	295	ASF80766.1	heat resistance protein YfdX2
VGC-017	contig_4	143959	144690	-	yfdX1	heat resistance protein YfdX1	plus	STRESS	HEAT			PARTIALX	244	304	80.26	97.13	244	APX31172.1	heat resistance protein YfdX1
VGC-017	contig_4	144895	145350	-	shsP	small heat shock protein sHSP20-GI	plus	STRESS	HEAT			EXACTX	152	152	100	100	152	ASF80771.1	small heat shock protein sHSP20-GI
VGC-017	contig_4	148735	151581	-	clpK	heat shock survival AAA family ATPase ClpK	plus	STRESS	HEAT			BLASTX	949	949	100	95.68	949	ASF80763.1	heat shock survival AAA family ATPase ClpK
VGC-018	contig_239	9418	9822	+	fosA	FosA family fosfomycin resistance glutathione transferase	core	AMR	AMR	FOSFOMYCIN	FOSFOMYCIN	EXACTX	135	135	100	100	135	WP_003082280.1	FosA family fosfomycin resistance glutathione transferase
VGC-018	contig_269	6355	7158	+	aph(3')-IIb	aminoglycoside O-phosphotransferase APH(3')-IIb	core	AMR	AMR	AMINOGLYCOSIDE	KANAMYCIN	EXACTX	268	268	100	100	268	WP_003113011.1	aminoglycoside O-phosphotransferase APH(3')-IIb
VGC-018	contig_269	19520	20710	-	blaPDC-22	class C beta-lactamase PDC-22	core	AMR	AMR	BETA-LACTAM	CEPHALOSPORIN	ALLELEX	397	397	100	100	397	WP_023108311.1	class C beta-lactamase PDC-22
VGC-018	contig_274	35371	36156	-	blaOXA-395	OXA-50 family oxacillin-hydrolyzing class D beta-lactamase OXA-395	core	AMR	AMR	BETA-LACTAM	BETA-LACTAM	ALLELEX	262	262	100	100	262	WP_015649877.1	OXA-50 family oxacillin-hydrolyzing class D beta-lactamase OXA-395
VGC-018	contig_290	4723	5871	-	mexA	multidrug efflux RND transporter periplasmic adaptor subunit MexA	plus	AMR	AMR	EFFLUX	EFFLUX	EXACTX	383	383	100	100	383	AAA74436.1	multidrug efflux RND transporter periplasmic adaptor subunit MexA
VGC-018	contig_320	3679	4887	+	mexE	MexE family multidrug efflux RND transporter periplasmic adaptor subunit	plus	AMR	AMR	EFFLUX	EFFLUX	BLASTX	403	414	97.34	99.5	403	AAG05881.1	MexE family multidrug efflux RND transporter periplasmic adaptor subunit
VGC-018	contig_324	45778	46413	-	catB7	type B-4 chloramphenicol O-acetyltransferase CatB7	core	AMR	AMR	PHENICOL	CHLORAMPHENICOL	BLASTX	212	212	100	98.11	212	WP_003112709.1	type B-4 chloramphenicol O-acetyltransferase CatB7
VGC-018	contig_8	5708	6865	-	mexX	multidrug efflux RND transporter periplasmic adaptor subunit MexX	plus	AMR	AMR	EFFLUX	EFFLUX	BLASTX	386	396	97.47	98.96	386	AAF14522.1	multidrug efflux RND transporter periplasmic adaptor subunit MexX
VGC-019	contig_1	248408	250987	-	afaC	AfaC-I/III family usher protein	plus	VIRULENCE	VIRULENCE			BLASTX	860	860	100	99.07	860	CAW30799.1	AfaC-I/III family usher protein
VGC-019	contig_1	251108	251824	-	nfaE	Dr family non-fimbrial adhesin I chaperone NfaE	plus	VIRULENCE	VIRULENCE			BLASTX	239	247	96.76	99.58	239	AAK17180.1	Dr family non-fimbrial adhesin I chaperone NfaE
VGC-019	contig_1	695140	698241	+	acrF	multidrug efflux RND transporter permease subunit AcrF	plus	AMR	AMR	EFFLUX	EFFLUX	BLASTX	1034	1034	100	99.32	1034	AAC76298.1	multidrug efflux RND transporter permease subunit AcrF
VGC-019	contig_10	163392	164522	-	blaEC	BlaEC family class C beta-lactamase	plus	AMR	AMR	BETA-LACTAM	BETA-LACTAM	BLASTX	377	377	100	98.14	377	AAZ85968.1	cephalosporin-hydrolyzing class C beta-lactamase EC-8
VGC-019	contig_10	208406	210493	-	iha	bifunctional siderophore receptor/adhesin Iha	plus	VIRULENCE	VIRULENCE			BLASTX	696	696	100	99.86	696	AAG55323.1	bifunctional siderophore receptor/adhesin Iha
VGC-019	contig_10	494515	495411	-	espX1	type III secretion system effector EspX1	plus	VIRULENCE	VIRULENCE			PARTIALX	299	473	63.21	91.97	299	ADD54679.1	type III secretion system effector EspX1
VGC-019	contig_14	25236	25499	+	ymgB	biofilm/acid-resistance regulator AriR	plus	STRESS	ACID			BLASTX	88	88	100	98.86	88	AAC74250.1	biofilm/acid-resistance regulator AriR
VGC-019	contig_14	463238	463543	+	asr	acid resistance repetitive basic protein Asr	plus	STRESS	ACID			BLASTX	102	102	100	98.04	102	BAA15331.2	acid resistance repetitive basic protein Asr
VGC-019	contig_2	441478	443277	+	ybtP	yersiniabactin ABC transporter ATP-binding/permease protein YbtP	plus	VIRULENCE	VIRULENCE			BLASTX	600	600	100	99.67	600	CAA21388.1	yersiniabactin ABC transporter ATP-binding/permease protein YbtP
VGC-019	contig_2	443267	445036	+	ybtQ	yersiniabactin ABC transporter ATP-binding/permease protein YbtQ	plus	VIRULENCE	VIRULENCE			BLASTX	590	600	98.33	99.66	590	AAC69584.1	yersiniabactin ABC transporter ATP-binding/permease protein YbtQ
VGC-019	contig_2	480653	480982	+	emrE	multidrug efflux SMR transporter EmrE	plus	STRESS	BIOCIDE	EFFLUX	EFFLUX	BLASTX	110	110	100	98.18	110	CAA77936.1	multidrug efflux SMR transporter EmrE
VGC-019	contig_3	100053	104300	+	fdeC	intimin-like adhesin FdeC	plus	VIRULENCE	VIRULENCE			BLASTX	1416	1416	100	94.21	1416	ABE05822.1	intimin-like adhesin FdeC
VGC-019	contig_3	627409	627699	-	iss	increased serum survival lipoprotein Iss	plus	VIRULENCE	VIRULENCE			EXACTX	97	97	100	100	97	CAR12622.1	increased serum survival lipoprotein Iss
VGC-019	contig_4	6390	7562	-	senB	enterotoxin production-related protein TieB	plus	VIRULENCE	VIRULENCE			EXACTX	391	391	100	100	391	AAZ89288.1	enterotoxin production-related protein TieB
VGC-019	contig_4	87457	88314	+	blaTEM-1	broad-spectrum class A beta-lactamase TEM-1	core	AMR	AMR	BETA-LACTAM	BETA-LACTAM	ALLELEX	286	286	100	100	286	WP_000027057.1	broad-spectrum class A beta-lactamase TEM-1
VGC-019	contig_4	89772	90974	-	tet(B)	tetracycline efflux MFS transporter Tet(B)	core	AMR	AMR	TETRACYCLINE	TETRACYCLINE	EXACTX	401	401	100	100	401	WP_001089068.1	tetracycline efflux MFS transporter Tet(B)
VGC-019	contig_4	120546	122732	-	iutA	ferric aerobactin receptor IutA	plus	VIRULENCE	VIRULENCE			BLASTX	729	731	99.73	89.85	729	AAN45165.2	ferric aerobactin receptor IutA
VGC-019	contig_4	122829	124103	-	iucD	NADPH-dependent L-lysine N(6)-monooxygenase IucD	plus	VIRULENCE	VIRULENCE			BLASTX	425	445	95.51	97.65	425	AAD44749.1	NADPH-dependent L-lysine N(6)-monooxygenase IucD
VGC-019	contig_4	124103	125161	-	iucC	NIS family aerobactin synthetase IucC	plus	VIRULENCE	VIRULENCE			PARTIALX	353	580	60.86	98.87	353	AAN82073.1	NIS family aerobactin synthetase IucC
VGC-019	contig_4	126790	128511	-	iucA	aerobactin synthase IucA	plus	VIRULENCE	VIRULENCE			BLASTX	574	576	100	95.31	576	EGI25746.1	aerobactin synthase IucA
VGC-019	contig_7	213999	214349	+	arsR	As(III)-sensing metalloregulatory transcriptional repressor ArsR	plus	STRESS	METAL	ARSENIC	ARSENIC	BLASTX	117	117	100	98.29	117	BAE77793.1	As(III)-sensing metalloregulatory transcriptional repressor ArsR
VGC-019	contig_7	215709	216131	+	arsC	glutaredoxin-dependent arsenate reductase	plus	STRESS	METAL	ARSENIC	ARSENATE	BLASTX	141	141	100	93.62	141	AAA21096.1	glutaredoxin-dependent arsenate reductase
VGC-019	contig_7	431634	433328	+	eilA	HilA family transcriptional regulator EilA	plus	VIRULENCE	VIRULENCE			BLASTX	565	565	100	99.47	565	ACB16655.1	HilA family transcriptional regulator EilA
VGC-019	contig_7	462364	463551	+	emrD	multidrug efflux MFS transporter EmrD	plus	AMR	AMR	EFFLUX	EFFLUX	BLASTX	396	396	100	99.75	396	EFF04178.1	multidrug efflux MFS transporter EmrD
VGC-019	contig_8	86046	86945	-	fieF	CDF family cation-efflux transporter FieF	plus	STRESS	METAL			EXACTX	300	300	100	100	300	BAE77395.1	CDF family cation-efflux transporter FieF
VGC-020	contig_1	86347	87246	-	fieF	CDF family cation-efflux transporter FieF	plus	STRESS	METAL			EXACTX	300	300	100	100	300	BAE77395.1	CDF family cation-efflux transporter FieF
VGC-020	contig_12	207387	208283	+	espX1	type III secretion system effector EspX1	plus	VIRULENCE	VIRULENCE			PARTIALX	299	473	63.21	91.97	299	ADD54679.1	type III secretion system effector EspX1
VGC-020	contig_13	82171	83970	+	ybtP	yersiniabactin ABC transporter ATP-binding/permease protein YbtP	plus	VIRULENCE	VIRULENCE			BLASTX	600	600	100	99.67	600	CAA21388.1	yersiniabactin ABC transporter ATP-binding/permease protein YbtP
VGC-020	contig_13	83960	85729	+	ybtQ	yersiniabactin ABC transporter ATP-binding/permease protein YbtQ	plus	VIRULENCE	VIRULENCE			BLASTX	590	600	98.33	99.66	590	AAC69584.1	yersiniabactin ABC transporter ATP-binding/permease protein YbtQ
VGC-020	contig_13	121344	121673	+	emrE	multidrug efflux SMR transporter EmrE	plus	STRESS	BIOCIDE	EFFLUX	EFFLUX	BLASTX	110	110	100	98.18	110	CAA77936.1	multidrug efflux SMR transporter EmrE
VGC-020	contig_14	142996	145083	+	iha	bifunctional siderophore receptor/adhesin Iha	plus	VIRULENCE	VIRULENCE			BLASTX	696	696	100	99.86	696	AAG55323.1	bifunctional siderophore receptor/adhesin Iha
VGC-020	contig_14	188966	190096	+	blaEC	BlaEC family class C beta-lactamase	plus	AMR	AMR	BETA-LACTAM	BETA-LACTAM	BLASTX	377	377	100	98.14	377	AAZ85968.1	cephalosporin-hydrolyzing class C beta-lactamase EC-8
VGC-020	contig_16	125532	125954	-	arsC	glutaredoxin-dependent arsenate reductase	plus	STRESS	METAL	ARSENIC	ARSENATE	BLASTX	141	141	100	93.62	141	AAA21096.1	glutaredoxin-dependent arsenate reductase
VGC-020	contig_16	127314	127664	-	arsR	As(III)-sensing metalloregulatory transcriptional repressor ArsR	plus	STRESS	METAL	ARSENIC	ARSENIC	BLASTX	117	117	100	98.29	117	BAE77793.1	As(III)-sensing metalloregulatory transcriptional repressor ArsR
VGC-020	contig_21	5533	8634	-	acrF	multidrug efflux RND transporter permease subunit AcrF	plus	AMR	AMR	EFFLUX	EFFLUX	BLASTX	1034	1034	100	99.32	1034	AAC76298.1	multidrug efflux RND transporter permease subunit AcrF
VGC-020	contig_22	88873	90060	-	emrD	multidrug efflux MFS transporter EmrD	plus	AMR	AMR	EFFLUX	EFFLUX	BLASTX	396	396	100	99.75	396	EFF04178.1	multidrug efflux MFS transporter EmrD
VGC-020	contig_23	303900	304205	-	asr	acid resistance repetitive basic protein Asr	plus	STRESS	ACID			BLASTX	102	102	100	98.04	102	BAA15331.2	acid resistance repetitive basic protein Asr
VGC-020	contig_24	423683	423973	+	iss	increased serum survival lipoprotein Iss	plus	VIRULENCE	VIRULENCE			EXACTX	97	97	100	100	97	CAR12622.1	increased serum survival lipoprotein Iss
VGC-020	contig_25	21717	21980	+	ymgB	biofilm/acid-resistance regulator AriR	plus	STRESS	ACID			BLASTX	88	88	100	98.86	88	AAC74250.1	biofilm/acid-resistance regulator AriR
VGC-020	contig_3	424675	428922	-	fdeC	intimin-like adhesin FdeC	plus	VIRULENCE	VIRULENCE			BLASTX	1416	1416	100	94.21	1416	ABE05822.1	intimin-like adhesin FdeC
VGC-020	contig_4	106600	107316	+	nfaE	Dr family non-fimbrial adhesin I chaperone NfaE	plus	VIRULENCE	VIRULENCE			BLASTX	239	247	96.76	99.58	239	AAK17180.1	Dr family non-fimbrial adhesin I chaperone NfaE
VGC-020	contig_4	107437	110016	+	afaC	AfaC-I/III family usher protein	plus	VIRULENCE	VIRULENCE			BLASTX	860	860	100	99.07	860	CAW30799.1	AfaC-I/III family usher protein
VGC-020	contig_9	9946	11118	-	senB	enterotoxin production-related protein TieB	plus	VIRULENCE	VIRULENCE			EXACTX	391	391	100	100	391	AAZ89288.1	enterotoxin production-related protein TieB
VGC-020	contig_9	91010	91867	+	blaTEM-1	broad-spectrum class A beta-lactamase TEM-1	core	AMR	AMR	BETA-LACTAM	BETA-LACTAM	ALLELEX	286	286	100	100	286	WP_000027057.1	broad-spectrum class A beta-lactamase TEM-1
VGC-020	contig_9	93325	94527	-	tet(B)	tetracycline efflux MFS transporter Tet(B)	core	AMR	AMR	TETRACYCLINE	TETRACYCLINE	EXACTX	401	401	100	100	401	WP_001089068.1	tetracycline efflux MFS transporter Tet(B)
VGC-020	contig_9	124099	126285	-	iutA	ferric aerobactin receptor IutA	plus	VIRULENCE	VIRULENCE			BLASTX	729	731	99.73	89.85	729	AAN45165.2	ferric aerobactin receptor IutA
VGC-020	contig_9	126382	127656	-	iucD	NADPH-dependent L-lysine N(6)-monooxygenase IucD	plus	VIRULENCE	VIRULENCE			BLASTX	425	445	95.51	97.65	425	AAD44749.1	NADPH-dependent L-lysine N(6)-monooxygenase IucD
VGC-020	contig_9	127656	129395	-	iucC	NIS family aerobactin synthetase IucC	plus	VIRULENCE	VIRULENCE			BLASTX	580	580	100	97.59	580	AAN82073.1	NIS family aerobactin synthetase IucC
VGC-020	contig_9	129398	130339	-	iucB	N(6)-hydroxylysine O-acetyltransferase IucB	plus	VIRULENCE	VIRULENCE			BLASTX	314	315	100	95.87	315	AAN82074.1	N(6)-hydroxylysine O-acetyltransferase IucB
VGC-020	contig_9	130343	132064	-	iucA	aerobactin synthase IucA	plus	VIRULENCE	VIRULENCE			BLASTX	574	576	100	95.31	576	EGI25746.1	aerobactin synthase IucA
VGC-021	contig_1	8603	9031	-	silE	silver-binding protein SilE	plus	STRESS	METAL	SILVER	SILVER	BLASTX	143	143	100	88.11	143	AAD11743.1	silver-binding protein SilE
VGC-021	contig_1	9285	10757	-	silS	copper/silver sensor histidine kinase SilS	plus	STRESS	METAL	COPPER/SILVER	COPPER/SILVER	BLASTX	491	491	100	98.98	491	SPD96882.1	copper/silver sensor histidine kinase SilS
VGC-021	contig_1	10753	11430	-	silR	copper/silver response regulator transcription factor SilR	plus	STRESS	METAL	COPPER/SILVER	COPPER/SILVER	BLASTX	226	226	100	97.35	226	SPD96883.1	copper/silver response regulator transcription factor SilR
VGC-021	contig_1	11620	12546	+	silC	Cu(+)/Ag(+) efflux RND transporter outer membrane channel SilC	plus	STRESS	METAL	COPPER/SILVER	COPPER/SILVER	PARTIALX	309	461	67.03	98.06	309	SPD96884.1	Cu(+)/Ag(+) efflux RND transporter outer membrane channel SilC
VGC-021	contig_1	13033	13392	+	silF	Cu(+)/Ag(+) efflux RND transporter periplasmic metallochaperone SilF	plus	STRESS	METAL	COPPER/SILVER	COPPER/SILVER	BLASTX	120	117	100	94.17	120	KGL71342.1	Cu(+)/Ag(+) efflux RND transporter periplasmic metallochaperone SilF
VGC-021	contig_1	13565	14797	+	silB	Cu(+)/Ag(+) efflux RND transporter periplasmic adaptor subunit SilB	plus	STRESS	METAL	COPPER/SILVER	COPPER/SILVER	BLASTX	411	430	95.58	98.05	411	AAD11748.1	Cu(+)/Ag(+) efflux RND transporter periplasmic adaptor subunit SilB
VGC-021	contig_1	14811	17954	+	silA	Cu(+)/Ag(+) efflux RND transporter permease subunit SilA	plus	STRESS	METAL	COPPER/SILVER	COPPER/SILVER	BLASTX	1048	1048	100	98.85	1048	AAD11749.1	Cu(+)/Ag(+) efflux RND transporter permease subunit SilA
VGC-021	contig_1	18590	21055	+	silP	Ag(+)-translocating P-type ATPase SilP	plus	STRESS	METAL	SILVER	SILVER	BLASTX	822	824	99.64	94.53	823	AAD11750.1	Ag(+)-translocating P-type ATPase SilP
VGC-021	contig_1	24858	25745	+	pcoB	copper-binding protein PcoB	plus	STRESS	METAL	COPPER	COPPER	BLASTX	296	296	100	99.66	296	CAA58526.1	copper-binding protein PcoB
VGC-021	contig_1	25788	26165	+	pcoC	copper resistance system metallochaperone PcoC	plus	STRESS	METAL	COPPER	COPPER	EXACTX	126	126	100	100	126	CAA58527.1	copper resistance system metallochaperone PcoC
VGC-021	contig_1	26173	27099	+	pcoD	copper resistance inner membrane protein PcoD	plus	STRESS	METAL	COPPER	COPPER	BLASTX	309	309	100	99.35	309	CAA58528.1	copper resistance inner membrane protein PcoD
VGC-021	contig_1	27157	27834	+	pcoR	copper response regulator transcription factor PcoR	plus	STRESS	METAL	COPPER	COPPER	EXACTX	226	226	100	100	226	CAA58529.1	copper response regulator transcription factor PcoR
VGC-021	contig_1	27834	29231	+	pcoS	copper resistance membrane spanning protein PcoS	plus	STRESS	METAL	COPPER	COPPER	BLASTX	466	466	100	99.14	466	CAA58530.1	copper resistance membrane spanning protein PcoS
VGC-021	contig_1	85427	86539	+	iroB	salmochelin biosynthesis C-glycosyltransferase IroB	plus	VIRULENCE	VIRULENCE			BLASTX	371	371	100	90.3	371	EOW04219.1	salmochelin biosynthesis C-glycosyltransferase IroB
VGC-021	contig_1	86684	88888	+	iroC	salmochelin/enterobactin export ABC transporter IroC	plus	VIRULENCE	VIRULENCE			PARTIALX	735	1219	60.38	90.22	736	AUH19662.1	salmochelin/enterobactin export ABC transporter IroC
VGC-021	contig_1	90432	91658	+	iroD	catecholate siderophore esterase IroD	plus	VIRULENCE	VIRULENCE			BLASTX	409	409	100	98.78	409	AVE24993.1	catecholate siderophore esterase IroD
VGC-021	contig_1	92121	94292	+	iroN	siderophore salmochelin receptor IroN	plus	VIRULENCE	VIRULENCE			EXACTX	724	724	100	100	724	BAH65949.1	siderophore salmochelin receptor IroN
VGC-021	contig_1	96624	97058	-	rmpA	mucoid phenotype regulator RmpA	plus	VIRULENCE	VIRULENCE			PARTIALX	145	210	69.52	99.32	146	AMA27886.1	mucoid phenotype regulator RmpA
VGC-021	contig_1	170684	171136	+	terB	tellurium resistance membrane protein TerB	plus	STRESS	METAL	TELLURIUM	TELLURIUM	EXACTX	151	151	100	100	151	ACI12150.1	tellurium resistance membrane protein TerB
VGC-021	contig_1	171163	172200	+	terC	tellurium resistance membrane protein TerC	plus	STRESS	METAL	TELLURIUM	TELLURIUM	BLASTX	346	346	100	99.13	346	AAA98291.1	tellurium resistance membrane protein TerC
VGC-021	contig_1	172242	172817	+	terD	tellurium resistance membrane protein TerD	plus	STRESS	METAL	TELLURIUM	TELLURIUM	BLASTX	192	192	100	98.96	192	AAA98292.1	tellurium resistance membrane protein TerD
VGC-021	contig_1	172907	173479	+	terE	tellurium resistance cAMP binding protein TerE	plus	STRESS	METAL	TELLURIUM	TELLURIUM	BLASTX	191	191	100	99.48	191	AAA98293.1	tellurium resistance cAMP binding protein TerE
VGC-021	contig_1	201469	203655	-	iutA	ferric aerobactin receptor IutA	plus	VIRULENCE	VIRULENCE			BLASTX	729	731	99.73	89.57	729	AAN45165.2	ferric aerobactin receptor IutA
VGC-021	contig_1	205032	206762	-	iucC	NIS family aerobactin synthetase IucC	plus	VIRULENCE	VIRULENCE			BLASTX	577	580	99.48	92.72	577	AAN82073.1	NIS family aerobactin synthetase IucC
VGC-021	contig_1	206765	207709	-	iucB	N(6)-hydroxylysine O-acetyltransferase IucB	plus	VIRULENCE	VIRULENCE			BLASTX	315	315	100	94.6	315	AAN82074.1	N(6)-hydroxylysine O-acetyltransferase IucB
VGC-021	contig_1	207716	209434	-	iucA	aerobactin synthase IucA	plus	VIRULENCE	VIRULENCE			BLASTX	573	576	99.83	90.09	575	EGI25746.1	aerobactin synthase IucA
VGC-021	contig_2	19207	19623	+	fosA	FosA5 family fosfomycin resistance glutathione transferase	core	AMR	AMR	FOSFOMYCIN	FOSFOMYCIN	EXACTX	139	139	100	100	139	WP_004146118.1	FosA5 family fosfomycin resistance glutathione transferase
VGC-021	contig_2	1138487	1139716	+	kdeA	multidrug efflux MFS transporter KdeA	plus	AMR	AMR	EFFLUX	EFFLUX	BLASTX	410	410	100	99.76	410	ABR76310.1	multidrug efflux MFS transporter KdeA
VGC-021	contig_2	1818149	1819006	-	blaSHV-11	broad-spectrum class A beta-lactamase SHV-11	core	AMR	AMR	BETA-LACTAM	BETA-LACTAM	ALLELEX	286	286	100	100	286	WP_004176269.1	broad-spectrum class A beta-lactamase SHV-11
VGC-021	contig_3	79723	80904	-	emrD	multidrug efflux MFS transporter EmrD	plus	AMR	AMR	EFFLUX	EFFLUX	BLASTX	394	394	100	99.49	394	ACN65732.1	multidrug efflux MFS transporter EmrD
VGC-021	contig_3	903956	904186	-	crcB	fluoride efflux transporter CrcB	plus	STRESS	BIOCIDE	FLUORIDE	FLUORIDE	PARTIALX	77	137	56.2	100	77	CCN31428.1	fluoride efflux transporter CrcB
VGC-021	contig_3	1260960	1264109	-	oqxB	multidrug efflux RND transporter permease subunit OqxB	core	AMR	AMR	PHENICOL/QUINOLONE	PHENICOL/QUINOLONE	BLASTX	1050	1050	100	99.9	1050	WP_016947602.1	multidrug efflux RND transporter permease subunit OqxB25
VGC-021	contig_3	1264136	1265308	-	oqxA	multidrug efflux RND transporter periplasmic adaptor subunit OqxA	core	AMR	AMR	PHENICOL/QUINOLONE	PHENICOL/QUINOLONE	EXACTX	391	391	100	100	391	WP_002914189.1	multidrug efflux RND transporter periplasmic adaptor subunit OqxA
VGC-021	contig_4	61365	62255	+	fieF	CDF family cation-efflux transporter FieF	plus	STRESS	METAL			BLASTX	297	300	99	100	297	BAB89353.1	CDF family cation-efflux transporter FieF
VGC-022	contig_2	85522	85869	-	scn	complement inhibitor SCIN-A	plus	VIRULENCE	VIRULENCE			BLASTX	116	116	100	99.14	116	ADL23798.1	complement inhibitor SCIN-A
VGC-022	contig_2	88081	88569	-	sak	staphylokinase	plus	VIRULENCE	VIRULENCE			BLASTX	163	163	100	99.39	163	CAA24957.1	staphylokinase
VGC-022	contig_2	142712	142789	-	hld	delta-hemolysin	plus	VIRULENCE	VIRULENCE			EXACTX	26	26	100	100	26	AGU62139.1	delta-hemolysin
VGC-022	contig_3	6336	7394	-	lmrS	multidrug efflux MFS transporter LmrS	plus	STRESS	BIOCIDE	MACROLIDE/PHENICOL	CHLORAMPHENICOL/ERYTHROMYCIN	PARTIALX	353	480	73.54	99.15	353	AAW38464.1	multidrug efflux MFS transporter LmrS
VGC-022	contig_3	239820	240746	+	hlgA	bi-component gamma-hemolysin HlgAB subunit A	plus	VIRULENCE	VIRULENCE			EXACTX	309	309	100	100	309	AUU54669.1	bi-component gamma-hemolysin HlgAB subunit A
VGC-022	contig_3	241316	242260	+	hlgC	bi-component gamma-hemolysin HlgCB subunit C	plus	VIRULENCE	VIRULENCE			BLASTX	315	315	100	97.14	315	CAA57277.1	bi-component gamma-hemolysin HlgCB subunit C
VGC-022	contig_3	242369	243238	+	hlgB	bi-component gamma-hemolysin HlgAB/HlgCB subunit B	plus	VIRULENCE	VIRULENCE			PARTIALX	290	325	89.23	97.93	290	CAA57278.1	bi-component gamma-hemolysin HlgAB/HlgCB subunit B
VGC-022	contig_3	471902	473428	-	aur	zinc metalloproteinase aureolysin	plus	VIRULENCE	VIRULENCE			BLASTX	509	509	100	99.21	509	EHO93748.1	zinc metalloproteinase aureolysin
VGC-022	contig_3	516745	517794	+	icaC	polysaccharide intercellular adhesin biosynthesis/export protein IcaC	plus	VIRULENCE	VIRULENCE			BLASTX	350	350	100	99.71	350	AUU58561.1	polysaccharide intercellular adhesin biosynthesis/export protein IcaC
VGC-022	contig_3	671116	672465	+	tet(38)	tetracycline efflux MFS transporter Tet(38)	core	AMR	AMR	TETRACYCLINE	TETRACYCLINE	EXACTX	450	450	100	100	450	WP_001100300.1	tetracycline efflux MFS transporter Tet(38)
VGC-022	contig_3	893330	894682	+	mepA	multidrug efflux MATE transporter MepA	plus	AMR	AMR	EFFLUX	EFFLUX	BLASTX	451	451	100	99.33	451	BAB41547.1	multidrug efflux MATE transporter MepA
VGC-022	contig_4	1439512	1440225	-	splE	serine protease SplE	plus	VIRULENCE	VIRULENCE			BLASTX	238	238	100	99.16	238	ABD30999.1	serine protease SplE
VGC-022	contig_4	1442003	1442722	-	splB	serine protease SplB	plus	VIRULENCE	VIRULENCE			EXACTX	240	240	100	100	240	ABD31003.1	serine protease SplB
VGC-022	contig_4	1442850	1443554	-	splA	serine protease SplA	plus	VIRULENCE	VIRULENCE			BLASTX	235	235	100	97.45	235	ABD31004.1	serine protease SplA
VGC-022	contig_4	1447683	1448663	-	lukD	bi-component leukocidin LukED subunit D	plus	VIRULENCE	VIRULENCE			BLASTX	327	327	100	94.19	327	CAA73668.1	bi-component leukocidin LukED subunit D
VGC-022	contig_4	1448668	1449600	-	lukE	bi-component leukocidin LukED subunit E	plus	VIRULENCE	VIRULENCE			BLASTX	311	311	100	99.36	311	RCV70079.1	bi-component leukocidin LukED subunit E
VGC-022	contig_6	9763	10155	-	arsC	thioredoxin-dependent arsenate reductase	plus	STRESS	METAL	ARSENIC	ARSENATE	EXACTX	131	131	100	100	131	AAA25638.1	thioredoxin-dependent arsenate reductase
VGC-022	contig_6	10176	11462	-	arsB	arsenite efflux transporter membrane subunit ArsB	plus	STRESS	METAL	ARSENIC	ARSENITE	BLASTX	429	429	100	99.77	429	AAA25637.1	arsenite efflux transporter membrane subunit ArsB
VGC-022	contig_6	11465	11776	-	arsR	As(III)-sensing metalloregulatory transcriptional repressor ArsR	plus	STRESS	METAL	ARSENIC	ARSENIC	BLASTX	104	104	100	99.04	104	AAA25636.1	As(III)-sensing metalloregulatory transcriptional repressor ArsR
VGC-022	contig_6	14862	15239	-	blaI	penicillinase repressor BlaI	core	AMR	AMR	BETA-LACTAM	BETA-LACTAM	BLASTX	126	126	100	98.41	126	WP_001284656.1	penicillinase repressor BlaI
VGC-022	contig_6	15232	16551	-	blaR1	beta-lactam sensor/signal transducer BlaR1	core	AMR	AMR	BETA-LACTAM	BETA-LACTAM	INTERNAL_STOP	440	585	75.56	93.21	442	WP_001096386.1	beta-lactam sensor/signal transducer BlaR1
VGC-022	contig_6	17092	17934	+	blaZ	penicillin-hydrolyzing class A beta-lactamase BlaZ	core	AMR	AMR	BETA-LACTAM	BETA-LACTAM	EXACTX	281	281	100	100	281	WP_000733287.1	penicillin-hydrolyzing class A beta-lactamase BlaZ
VGC-022	contig_6	20767	21381	-	cadD	cadmium resistance transporter CadD	plus	STRESS	METAL	CADMIUM	CADMIUM	EXACTX	205	205	100	100	205	BAB43874.1	cadmium resistance transporter CadD
VGC-022	contig_6	34399	34791	-	arsC	thioredoxin-dependent arsenate reductase	plus	STRESS	METAL	ARSENIC	ARSENATE	EXACTX	131	131	100	100	131	AAA25638.1	thioredoxin-dependent arsenate reductase
VGC-022	contig_6	34812	36098	-	arsB	arsenite efflux transporter membrane subunit ArsB	plus	STRESS	METAL	ARSENIC	ARSENITE	BLASTX	429	429	100	99.77	429	AAA25637.1	arsenite efflux transporter membrane subunit ArsB
VGC-022	contig_6	36101	36412	-	arsR	As(III)-sensing metalloregulatory transcriptional repressor ArsR	plus	STRESS	METAL	ARSENIC	ARSENIC	BLASTX	104	104	100	99.04	104	AAA25636.1	As(III)-sensing metalloregulatory transcriptional repressor ArsR
VGC-022	contig_6	39498	39875	-	blaI	penicillinase repressor BlaI	core	AMR	AMR	BETA-LACTAM	BETA-LACTAM	BLASTX	126	126	100	98.41	126	WP_001284656.1	penicillinase repressor BlaI
VGC-022	contig_6	40662	41621	-	blaR1	beta-lactam sensor/signal transducer BlaR1	core	AMR	AMR	BETA-LACTAM	BETA-LACTAM	PARTIALX	320	585	54.7	96.25	320	WP_001096376.1	beta-lactam sensor/signal transducer BlaR1
VGC-022	contig_6	41820	42569	+	blaZ	penicillin-hydrolyzing class A beta-lactamase BlaZ	core	AMR	AMR	BETA-LACTAM	BETA-LACTAM	PARTIALX	250	281	88.97	100	250	WP_000733275.1	penicillin-hydrolyzing class A beta-lactamase BlaZ
VGC-022	contig_6	45402	46016	-	cadD	cadmium resistance transporter CadD	plus	STRESS	METAL	CADMIUM	CADMIUM	EXACTX	205	205	100	100	205	BAB43874.1	cadmium resistance transporter CadD
VGC-023	contig_133	7247	8437	-	blaPDC-34	class C beta-lactamase PDC-34	core	AMR	AMR	BETA-LACTAM	CEPHALOSPORIN	ALLELEX	397	397	100	100	397	WP_003137570.1	class C beta-lactamase PDC-34
VGC-023	contig_134	62841	63626	-	blaOXA-488	OXA-50 family oxacillin-hydrolyzing class D beta-lactamase OXA-488	core	AMR	AMR	BETA-LACTAM	BETA-LACTAM	ALLELEX	262	262	100	100	262	WP_003097028.1	OXA-50 family oxacillin-hydrolyzing class D beta-lactamase OXA-488
VGC-023	contig_144	89960	91108	-	mexA	multidrug efflux RND transporter periplasmic adaptor subunit MexA	plus	AMR	AMR	EFFLUX	EFFLUX	EXACTX	383	383	100	100	383	AAA74436.1	multidrug efflux RND transporter periplasmic adaptor subunit MexA
VGC-023	contig_154	164823	165056	-	merE	broad-spectrum mercury transporter MerE	plus	STRESS	METAL	MERCURY	MERCURY	EXACTX	78	78	100	100	78	CAA77325.1	broad-spectrum mercury transporter MerE
VGC-023	contig_154	165056	165418	-	merD	mercury resistance co-regulator MerD	plus	STRESS	METAL	MERCURY	MERCURY	EXACTX	121	121	100	100	121	ABF13034.1	mercury resistance co-regulator MerD
VGC-023	contig_154	165439	167121	-	merA	mercury(II) reductase	plus	STRESS	METAL	MERCURY	MERCURY	BLASTX	561	561	100	98.75	561	AAC38220.1	mercury(II) reductase
VGC-023	contig_154	167196	167468	-	merP	mercury resistance system periplasmic binding protein MerP	plus	STRESS	METAL	MERCURY	MERCURY	EXACTX	91	91	100	100	91	AAC38219.1	mercury resistance system periplasmic binding protein MerP
VGC-023	contig_154	167484	167831	-	merT	mercuric transport protein MerT	plus	STRESS	METAL	MERCURY	MERCURY	BLASTX	116	116	100	93.97	116	CAA70196.1	mercuric transport protein MerT
VGC-023	contig_154	167903	168334	+	merR	mercury resistance transcriptional regulator MerR	plus	STRESS	METAL	MERCURY	MERCURY	EXACTX	144	144	100	100	144	CAA77320.1	mercury resistance transcriptional regulator MerR
VGC-023	contig_155	15462	16667	+	mexE	MexE family multidrug efflux RND transporter periplasmic adaptor subunit	plus	AMR	AMR	EFFLUX	EFFLUX	BLASTX	402	414	97.1	100	402	AAG05881.1	MexE family multidrug efflux RND transporter periplasmic adaptor subunit
VGC-023	contig_164	21610	22245	+	catB7	type B-4 chloramphenicol O-acetyltransferase CatB7	core	AMR	AMR	PHENICOL	CHLORAMPHENICOL	INTERNAL_STOP	212	212	100	98.11	212	WP_003112709.1	type B-4 chloramphenicol O-acetyltransferase CatB7
VGC-023	contig_177	20540	20734	-	crpP	ciprofloxacin resistance protein CrpP	core	AMR	AMR	FLUOROQUINOLONE	FLUOROQUINOLONE	BLASTX	65	65	100	96.92	65	WP_033179079.1	ciprofloxacin resistance protein CrpP
VGC-023	contig_200	25750	26154	+	fosA	FosA family fosfomycin resistance glutathione transferase	core	AMR	AMR	FOSFOMYCIN	FOSFOMYCIN	EXACTX	135	135	100	100	135	WP_003082280.1	FosA family fosfomycin resistance glutathione transferase
VGC-023	contig_35	24153	25310	-	mexX	multidrug efflux RND transporter periplasmic adaptor subunit MexX	plus	AMR	AMR	EFFLUX	EFFLUX	BLASTX	386	396	97.47	98.96	386	AAF14522.1	multidrug efflux RND transporter periplasmic adaptor subunit MexX
VGC-023	contig_60	3818	4618	+	aph(3')-IIb	aminoglycoside O-phosphotransferase APH(3')-IIb	core	AMR	AMR	AMINOGLYCOSIDE	KANAMYCIN	BLASTX	267	268	100	99.25	268	WP_003113011.1	aminoglycoside O-phosphotransferase APH(3')-IIb
VGC-024	contig_123	2	1573	+	merA	mercury(II) reductase	plus	STRESS	METAL	MERCURY	MERCURY	BLASTX	524	561	93.4	99.05	524	AAC38220.1	mercury(II) reductase
VGC-024	contig_123	1594	1956	+	merD	mercury resistance co-regulator MerD	plus	STRESS	METAL	MERCURY	MERCURY	EXACTX	121	121	100	100	121	ABF13034.1	mercury resistance co-regulator MerD
VGC-024	contig_123	1956	2189	+	merE	broad-spectrum mercury transporter MerE	plus	STRESS	METAL	MERCURY	MERCURY	EXACTX	78	78	100	100	78	CAA77325.1	broad-spectrum mercury transporter MerE
VGC-024	contig_155	21502	21696	-	crpP	ciprofloxacin resistance protein CrpP	core	AMR	AMR	FLUOROQUINOLONE	FLUOROQUINOLONE	BLASTX	65	65	100	96.92	65	WP_033179079.1	ciprofloxacin resistance protein CrpP
VGC-024	contig_176	20481	20885	+	fosA	FosA family fosfomycin resistance glutathione transferase	core	AMR	AMR	FOSFOMYCIN	FOSFOMYCIN	EXACTX	135	135	100	100	135	WP_003082280.1	FosA family fosfomycin resistance glutathione transferase
VGC-024	contig_195	6839	7474	+	catB7	type B-4 chloramphenicol O-acetyltransferase CatB7	core	AMR	AMR	PHENICOL	CHLORAMPHENICOL	INTERNAL_STOP	212	212	100	98.11	212	WP_003112709.1	type B-4 chloramphenicol O-acetyltransferase CatB7
VGC-024	contig_205	3974	4759	-	blaOXA-488	OXA-50 family oxacillin-hydrolyzing class D beta-lactamase OXA-488	core	AMR	AMR	BETA-LACTAM	BETA-LACTAM	ALLELEX	262	262	100	100	262	WP_003097028.1	OXA-50 family oxacillin-hydrolyzing class D beta-lactamase OXA-488
VGC-024	contig_226	30288	31088	+	aph(3')-IIb	aminoglycoside O-phosphotransferase APH(3')-IIb	core	AMR	AMR	AMINOGLYCOSIDE	KANAMYCIN	BLASTX	267	268	100	99.25	268	WP_003113011.1	aminoglycoside O-phosphotransferase APH(3')-IIb
VGC-024	contig_226	43449	44639	-	blaPDC-34	class C beta-lactamase PDC-34	core	AMR	AMR	BETA-LACTAM	CEPHALOSPORIN	ALLELEX	397	397	100	100	397	WP_003137570.1	class C beta-lactamase PDC-34
VGC-024	contig_232	26572	27720	+	mexA	multidrug efflux RND transporter periplasmic adaptor subunit MexA	plus	AMR	AMR	EFFLUX	EFFLUX	EXACTX	383	383	100	100	383	AAA74436.1	multidrug efflux RND transporter periplasmic adaptor subunit MexA
VGC-024	contig_272	15935	17140	+	mexE	MexE family multidrug efflux RND transporter periplasmic adaptor subunit	plus	AMR	AMR	EFFLUX	EFFLUX	BLASTX	402	414	97.1	100	402	AAG05881.1	MexE family multidrug efflux RND transporter periplasmic adaptor subunit
VGC-024	contig_58	836	1108	-	merP	mercury resistance system periplasmic binding protein MerP	plus	STRESS	METAL	MERCURY	MERCURY	EXACTX	91	91	100	100	91	AAC38219.1	mercury resistance system periplasmic binding protein MerP
VGC-024	contig_58	1124	1471	-	merT	mercuric transport protein MerT	plus	STRESS	METAL	MERCURY	MERCURY	BLASTX	116	116	100	93.97	116	CAA70196.1	mercuric transport protein MerT
VGC-024	contig_58	1543	1974	+	merR	mercury resistance transcriptional regulator MerR	plus	STRESS	METAL	MERCURY	MERCURY	EXACTX	144	144	100	100	144	CAA77320.1	mercury resistance transcriptional regulator MerR
VGC-024	contig_98	1438	2625	-	mexX	multidrug efflux RND transporter periplasmic adaptor subunit MexX	plus	AMR	AMR	EFFLUX	EFFLUX	BLASTX	396	396	100	98.99	396	AAF14522.1	multidrug efflux RND transporter periplasmic adaptor subunit MexX
VGC-025	contig_2	79728	80369	-	fusF	fusidic acid resistance EF-G-binding protein FusF	core	AMR	AMR	FUSIDIC ACID	FUSIDIC ACID	BLASTX	214	214	100	99.07	214	WP_063851262.1	fusidic acid resistance EF-G-binding protein FusF
VGC-025	contig_2	438392	439678	-	arsB	arsenite efflux transporter membrane subunit ArsB	plus	STRESS	METAL	ARSENIC	ARSENITE	BLASTX	429	429	100	91.14	429	AAA25637.1	arsenite efflux transporter membrane subunit ArsB
VGC-025	contig_2	1391278	1392714	+	aac(6')-Ie/aph(2'')-Ia	bifunctional aminoglycoside N-acetyltransferase AAC(6')-Ie/aminoglycoside O-phosphotransferase APH(2'')-Ia	core	AMR	AMR	AMINOGLYCOSIDE	AMIKACIN/GENTAMICIN/KANAMYCIN/TOBRAMYCIN	EXACTX	479	479	100	100	479	WP_001028144.1	bifunctional aminoglycoside N-acetyltransferase AAC(6')-Ie/aminoglycoside O-phosphotransferase APH(2'')-Ia
VGC-025	contig_2	1399077	1399454	-	blaI	penicillinase repressor BlaI	core	AMR	AMR	BETA-LACTAM	BETA-LACTAM	EXACTX	126	126	100	100	126	WP_001284656.1	penicillinase repressor BlaI
VGC-025	contig_2	1399447	1400766	-	blaR1	beta-lactam sensor/signal transducer BlaR1	core	AMR	AMR	BETA-LACTAM	BETA-LACTAM	INTERNAL_STOP	440	585	75.56	97.96	442	WP_001096376.1	beta-lactam sensor/signal transducer BlaR1
VGC-025	contig_2	1401399	1402148	+	blaZ	penicillin-hydrolyzing class A beta-lactamase BlaZ	core	AMR	AMR	BETA-LACTAM	BETA-LACTAM	PARTIALX	250	281	88.97	100	250	WP_000733283.1	BlaZ family penicillin-hydrolyzing class A beta-lactamase PC1
VGC-025	contig_2	1404896	1405390	-	dfrG	trimethoprim-resistant dihydrofolate reductase DfrG	core	AMR	AMR	TRIMETHOPRIM	TRIMETHOPRIM	EXACTX	165	165	100	100	165	WP_000868795.1	trimethoprim-resistant dihydrofolate reductase DfrG
VGC-025	contig_2	2231492	2232877	-	mco	multi-copper oxidase Mco	plus	STRESS	METAL	COPPER	COPPER	BLASTX	462	462	100	99.13	462	AAQ17236.1	multi-copper oxidase Mco
VGC-025	contig_2	2392147	2392515	-	mecI	mecA-type methicillin resistance repressor MecI	core	AMR	AMR	BETA-LACTAM	METHICILLIN	EXACTX	123	123	100	100	123	WP_000369214.1	mecA-type methicillin resistance repressor MecI
VGC-025	contig_2	2392518	2394272	-	mecR1	beta-lactam sensor/signal transducer MecR1	core	AMR	AMR	BETA-LACTAM	METHICILLIN	EXACTX	585	585	100	100	585	WP_000952923.1	beta-lactam sensor/signal transducer MecR1
VGC-025	contig_2	2394372	2396375	+	mecA	PBP2a family beta-lactam-resistant peptidoglycan transpeptidase MecA	core	AMR	AMR	BETA-LACTAM	METHICILLIN	EXACTX	668	668	100	100	668	WP_000721309.1	PBP2a family beta-lactam-resistant peptidoglycan transpeptidase MecA
VGC-025	contig_3	1040	1771	+	erm(C)	23S rRNA (adenine(2058)-N(6))-methyltransferase Erm(C)	core	AMR	AMR	MACROLIDE	MACROLIDE	BLASTX	244	244	100	99.59	244	WP_001003263.1	23S rRNA (adenine(2058)-N(6))-methyltransferase Erm(C)
VGC-025	contig_4	1889	2209	+	qacC	quaternary ammonium compound efflux SMR transporter QacC	core	STRESS	BIOCIDE	QUATERNARY AMMONIUM	QUATERNARY AMMONIUM	BLASTX	107	107	100	99.07	107	WP_001146389.1	quaternary ammonium compound efflux SMR transporter QacC
VGC-025	contig_4	3919	4563	-	catA	type A-8 chloramphenicol O-acetyltransferase	core	AMR	AMR	PHENICOL	CHLORAMPHENICOL	EXACTX	215	215	100	100	215	WP_002352254.1	type A-8 chloramphenicol O-acetyltransferase
VGC-025	contig_4	6267	6587	+	qacC	quaternary ammonium compound efflux SMR transporter QacC	core	STRESS	BIOCIDE	QUATERNARY AMMONIUM	QUATERNARY AMMONIUM	BLASTX	107	107	100	99.07	107	WP_001146389.1	quaternary ammonium compound efflux SMR transporter QacC
VGC-025	contig_4	8297	8941	-	catA	type A-8 chloramphenicol O-acetyltransferase	core	AMR	AMR	PHENICOL	CHLORAMPHENICOL	EXACTX	215	215	100	100	215	WP_002352254.1	type A-8 chloramphenicol O-acetyltransferase
VGC-025	contig_4	10645	10965	+	qacC	quaternary ammonium compound efflux SMR transporter QacC	core	STRESS	BIOCIDE	QUATERNARY AMMONIUM	QUATERNARY AMMONIUM	BLASTX	107	107	100	99.07	107	WP_001146389.1	quaternary ammonium compound efflux SMR transporter QacC
VGC-025	contig_4	12675	13133	-	catA	type A-8 chloramphenicol O-acetyltransferase	core	AMR	AMR	PHENICOL	CHLORAMPHENICOL	PARTIAL_CONTIG_ENDX	153	215	71.16	100	153	WP_002352254.1	type A-8 chloramphenicol O-acetyltransferase
VGC-026	contig_12	1954	2589	-	fusC	fusidic acid resistance EF-G-binding protein FusC	core	AMR	AMR	FUSIDIC ACID	FUSIDIC ACID	ALLELEX	212	212	100	100	212	WP_001033157.1	fusidic acid resistance EF-G-binding protein FusC
VGC-026	contig_22	117162	119165	-	mecA	PBP2a family beta-lactam-resistant peptidoglycan transpeptidase MecA	core	AMR	AMR	BETA-LACTAM	METHICILLIN	EXACTX	668	668	100	100	668	WP_000721306.1	PBP2a family beta-lactam-resistant peptidoglycan transpeptidase MecA
VGC-026	contig_3	109072	109146	+	hld	delta-hemolysin	plus	VIRULENCE	VIRULENCE			EXACTX	25	25	100	100	25	AAC21574.1	delta-hemolysin
VGC-026	contig_3	135328	136170	-	blaZ	penicillin-hydrolyzing class A beta-lactamase BlaZ	core	AMR	AMR	BETA-LACTAM	BETA-LACTAM	BLASTX	281	281	100	95.02	281	WP_000733281.1	penicillin-hydrolyzing class A beta-lactamase BlaZ
VGC-026	contig_7	100937	101362	+	fosB	FosB family fosfomycin resistance bacillithiol transferase	core	AMR	AMR	FOSFOMYCIN	FOSFOMYCIN	EXACTX	142	142	100	100	142	WP_002437790.1	FosB family fosfomycin resistance bacillithiol transferase
VGC-026	contig_7	158972	160021	-	icaC	polysaccharide intercellular adhesin biosynthesis/export protein IcaC	plus	VIRULENCE	VIRULENCE			BLASTX	350	350	100	74.86	350	AUU58561.1	polysaccharide intercellular adhesin biosynthesis/export protein IcaC
VGC-026	contig_7	231587	232483	-	mph(C)	Mph(C) family macrolide 2'-phosphotransferase	core	AMR	AMR	MACROLIDE	MACROLIDE	EXACTX	299	299	100	100	299	WP_000196697.1	Mph(C) family macrolide 2'-phosphotransferase
VGC-026	contig_7	232585	234048	-	msr(A)	ABC-F type ribosomal protection protein Msr(A)	core	AMR	AMR	MACROLIDE	MACROLIDE	BLASTX	488	488	100	99.8	488	WP_000438874.1	ABC-F type ribosomal protection protein Msr(A)
VGC-026	contig_8	11225	11626	-	bleO	bleomycin binding protein	core	AMR	AMR	BLEOMYCIN	BLEOMYCIN	BLASTX	134	134	100	99.25	134	WP_001242578.1	bleomycin binding protein
VGC-026	contig_8	11846	12613	-	aadD1	aminoglycoside O-nucleotidyltransferase ANT(4')-Ia	core	AMR	AMR	AMINOGLYCOSIDE	KANAMYCIN/TOBRAMYCIN	EXACTX	256	256	100	100	256	WP_001795128.1	aminoglycoside O-nucleotidyltransferase ANT(4')-Ia
VGC-026	contig_8	14360	15736	+	tet(K)	tetracycline efflux MFS transporter Tet(K)	core	AMR	AMR	TETRACYCLINE	TETRACYCLINE	EXACTX	459	459	100	100	459	WP_000492283.1	tetracycline efflux MFS transporter Tet(K)
VGC-026	contig_9	6324	8741	-	mupA	mupirocin-resistant isoleucine--tRNA ligase MupA	core	AMR	AMR	MUPIROCIN	MUPIROCIN	INTERNAL_STOP	806	1024	78.42	99.5	806	WP_000163435.1	mupirocin-resistant isoleucine--tRNA ligase MupA
VGC-026	contig_9	11673	11993	-	qacC	quaternary ammonium compound efflux SMR transporter QacC	core	STRESS	BIOCIDE	QUATERNARY AMMONIUM	QUATERNARY AMMONIUM	EXACTX	107	107	100	100	107	WP_001146389.1	quaternary ammonium compound efflux SMR transporter QacC
VGC-026	contig_9	25807	27243	-	aac(6')-Ie/aph(2'')-Ia	bifunctional aminoglycoside N-acetyltransferase AAC(6')-Ie/aminoglycoside O-phosphotransferase APH(2'')-Ia	core	AMR	AMR	AMINOGLYCOSIDE	AMIKACIN/GENTAMICIN/KANAMYCIN/TOBRAMYCIN	EXACTX	479	479	100	100	479	WP_001028144.1	bifunctional aminoglycoside N-acetyltransferase AAC(6')-Ie/aminoglycoside O-phosphotransferase APH(2'')-Ia
VGC-027	contig_1	57987	58949	-	cfxA	CfxA family broad-spectrum class A beta-lactamase	core	AMR	AMR	BETA-LACTAM	BETA-LACTAM	EXACTX	321	321	100	100	321	WP_004339683.1	CfxA family broad-spectrum class A beta-lactamase
VGC-027	contig_29	4071	4289	-	qacC	quaternary ammonium compound efflux SMR transporter QacC	core	STRESS	BIOCIDE	QUATERNARY AMMONIUM	QUATERNARY AMMONIUM	PARTIALX	73	107	68.22	100	73	WP_001146389.1	quaternary ammonium compound efflux SMR transporter QacC
VGC-027	contig_33	5791	7713	-	tet(Q)	tetracycline resistance ribosomal protection protein Tet(Q)	core	AMR	AMR	TETRACYCLINE	TETRACYCLINE	BLASTX	641	641	100	99.53	641	WP_063856407.1	tetracycline resistance ribosomal protection protein Tet(Q)
VGC-027	contig_9	718138	718935	-	erm(F)	23S rRNA (adenine(2058)-N(6))-methyltransferase Erm(F)	core	AMR	AMR	MACROLIDE	MACROLIDE	BLASTX	266	266	100	98.87	266	WP_002682030.1	23S rRNA (adenine(2058)-N(6))-methyltransferase Erm(F)
VGC-028	contig_1	47986	49173	-	emrD	multidrug efflux MFS transporter EmrD	plus	AMR	AMR	EFFLUX	EFFLUX	BLASTX	396	396	100	99.75	396	EFF04178.1	multidrug efflux MFS transporter EmrD
VGC-028	contig_1	47986	49173	-	emrD	multidrug efflux MFS transporter EmrD	plus	AMR	AMR	EFFLUX	EFFLUX	BLASTX	396	396	100	99.75	396	EFF04178.1	multidrug efflux MFS transporter EmrD
VGC-028	contig_10	194909	195214	-	asr	acid resistance repetitive basic protein Asr	plus	STRESS	ACID			BLASTX	102	102	100	98.04	102	BAA15331.2	acid resistance repetitive basic protein Asr
VGC-028	contig_10	194909	195214	-	asr	acid resistance repetitive basic protein Asr	plus	STRESS	ACID			BLASTX	102	102	100	98.04	102	BAA15331.2	acid resistance repetitive basic protein Asr
VGC-028	contig_11	4357	5169	-	aph(3')-Ia	aminoglycoside O-phosphotransferase APH(3')-Ia	core	AMR	AMR	AMINOGLYCOSIDE	KANAMYCIN	EXACTX	271	271	100	100	271	WP_000018329.1	aminoglycoside O-phosphotransferase APH(3')-Ia
VGC-028	contig_11	7641	8111	+	dfrA14	trimethoprim-resistant dihydrofolate reductase DfrA14	core	AMR	AMR	TRIMETHOPRIM	TRIMETHOPRIM	EXACTX	157	157	100	100	157	WP_004201280.1	trimethoprim-resistant dihydrofolate reductase DfrA14
VGC-028	contig_11	11921	12709	+	aadA22	ANT(3'')-Ia family aminoglycoside nucleotidyltransferase AadA22	core	AMR	AMR	AMINOGLYCOSIDE	STREPTOMYCIN	EXACTX	263	263	100	100	263	WP_032491824.1	ANT(3'')-Ia family aminoglycoside nucleotidyltransferase AadA22
VGC-028	contig_11	12843	13661	+	lnu(F)	lincosamide nucleotidyltransferase Lnu(F)	core	AMR	AMR	LINCOSAMIDE	LINCOSAMIDE	EXACTX	273	273	100	100	273	WP_000939727.1	lincosamide nucleotidyltransferase Lnu(F)
VGC-028	contig_11	66290	68476	-	iutA	ferric aerobactin receptor IutA	plus	VIRULENCE	VIRULENCE			BLASTX	729	731	99.73	89.71	729	AAN45165.2	ferric aerobactin receptor IutA
VGC-028	contig_11	68573	69847	-	iucD	NADPH-dependent L-lysine N(6)-monooxygenase IucD	plus	VIRULENCE	VIRULENCE			BLASTX	425	445	95.51	97.65	425	AAD44749.1	NADPH-dependent L-lysine N(6)-monooxygenase IucD
VGC-028	contig_11	69847	71586	-	iucC	NIS family aerobactin synthetase IucC	plus	VIRULENCE	VIRULENCE			BLASTX	580	580	100	97.41	580	AAN82073.1	NIS family aerobactin synthetase IucC
VGC-028	contig_11	72535	74256	-	iucA	aerobactin synthase IucA	plus	VIRULENCE	VIRULENCE			BLASTX	574	576	100	95.31	576	EGI25746.1	aerobactin synthase IucA
VGC-028	contig_11	94180	94377	-	cvaC	colicin V	plus	VIRULENCE	VIRULENCE			PARTIALX	66	103	64.08	100	66	CAA40746.1	colicin V
VGC-028	contig_11	113815	114687	+	blaCTX-M-55	extended-spectrum class A beta-lactamase CTX-M-55	core	AMR	AMR	BETA-LACTAM	CEPHALOSPORIN	ALLELEX	291	291	100	100	291	WP_015387340.1	extended-spectrum class A beta-lactamase CTX-M-55
VGC-028	contig_11	121121	121828	+	tet(A)	tetracycline efflux MFS transporter Tet(A)	core	AMR	AMR	TETRACYCLINE	TETRACYCLINE	PARTIAL_CONTIG_ENDX	236	399	59.15	98.73	236	WP_000804063.1	tetracycline efflux MFS transporter Tet(A)
VGC-028	contig_11	4357	5169	-	aph(3')-Ia	aminoglycoside O-phosphotransferase APH(3')-Ia	core	AMR	AMR	AMINOGLYCOSIDE	KANAMYCIN	EXACTX	271	271	100	100	271	WP_000018329.1	aminoglycoside O-phosphotransferase APH(3')-Ia
VGC-028	contig_11	7641	8111	+	dfrA14	trimethoprim-resistant dihydrofolate reductase DfrA14	core	AMR	AMR	TRIMETHOPRIM	TRIMETHOPRIM	EXACTX	157	157	100	100	157	WP_004201280.1	trimethoprim-resistant dihydrofolate reductase DfrA14
VGC-028	contig_11	11921	12709	+	aadA22	ANT(3'')-Ia family aminoglycoside nucleotidyltransferase AadA22	core	AMR	AMR	AMINOGLYCOSIDE	STREPTOMYCIN	EXACTX	263	263	100	100	263	WP_032491824.1	ANT(3'')-Ia family aminoglycoside nucleotidyltransferase AadA22
VGC-028	contig_11	12843	13661	+	lnu(F)	lincosamide nucleotidyltransferase Lnu(F)	core	AMR	AMR	LINCOSAMIDE	LINCOSAMIDE	EXACTX	273	273	100	100	273	WP_000939727.1	lincosamide nucleotidyltransferase Lnu(F)
VGC-028	contig_11	66290	68476	-	iutA	ferric aerobactin receptor IutA	plus	VIRULENCE	VIRULENCE			BLASTX	729	731	99.73	89.71	729	AAN45165.2	ferric aerobactin receptor IutA
VGC-028	contig_11	68573	69847	-	iucD	NADPH-dependent L-lysine N(6)-monooxygenase IucD	plus	VIRULENCE	VIRULENCE			BLASTX	425	445	95.51	97.65	425	AAD44749.1	NADPH-dependent L-lysine N(6)-monooxygenase IucD
VGC-028	contig_11	69847	71586	-	iucC	NIS family aerobactin synthetase IucC	plus	VIRULENCE	VIRULENCE			BLASTX	580	580	100	97.41	580	AAN82073.1	NIS family aerobactin synthetase IucC
VGC-028	contig_11	72535	74256	-	iucA	aerobactin synthase IucA	plus	VIRULENCE	VIRULENCE			BLASTX	574	576	100	95.31	576	EGI25746.1	aerobactin synthase IucA
VGC-028	contig_11	94180	94377	-	cvaC	colicin V	plus	VIRULENCE	VIRULENCE			PARTIALX	66	103	64.08	100	66	CAA40746.1	colicin V
VGC-028	contig_11	113815	114687	+	blaCTX-M-55	extended-spectrum class A beta-lactamase CTX-M-55	core	AMR	AMR	BETA-LACTAM	CEPHALOSPORIN	ALLELEX	291	291	100	100	291	WP_015387340.1	extended-spectrum class A beta-lactamase CTX-M-55
VGC-028	contig_11	121121	121828	+	tet(A)	tetracycline efflux MFS transporter Tet(A)	core	AMR	AMR	TETRACYCLINE	TETRACYCLINE	PARTIAL_CONTIG_ENDX	236	399	59.15	98.73	236	WP_000804063.1	tetracycline efflux MFS transporter Tet(A)
VGC-028	contig_2	40608	41837	-	mdtM	multidrug efflux MFS transporter MdtM	plus	AMR	AMR	EFFLUX	EFFLUX	BLASTX	410	410	100	97.56	410	AAC77293.1	multidrug efflux MFS transporter MdtM
VGC-028	contig_2	138905	140323	-	espX1	type III secretion system effector EspX1	plus	VIRULENCE	VIRULENCE			BLASTX	473	473	100	89.01	473	ADD54679.1	type III secretion system effector EspX1
VGC-028	contig_2	40608	41837	-	mdtM	multidrug efflux MFS transporter MdtM	plus	AMR	AMR	EFFLUX	EFFLUX	BLASTX	410	410	100	97.56	410	AAC77293.1	multidrug efflux MFS transporter MdtM
VGC-028	contig_2	138905	140323	-	espX1	type III secretion system effector EspX1	plus	VIRULENCE	VIRULENCE			BLASTX	473	473	100	89.01	473	ADD54679.1	type III secretion system effector EspX1
VGC-028	contig_24	64074	64973	-	fieF	CDF family cation-efflux transporter FieF	plus	STRESS	METAL			BLASTX	300	300	100	99.67	300	BAE77395.1	CDF family cation-efflux transporter FieF
VGC-028	contig_24	64074	64973	-	fieF	CDF family cation-efflux transporter FieF	plus	STRESS	METAL			BLASTX	300	300	100	99.67	300	BAE77395.1	CDF family cation-efflux transporter FieF
VGC-028	contig_28	141690	142820	+	blaEC	BlaEC family class C beta-lactamase	plus	AMR	AMR	BETA-LACTAM	BETA-LACTAM	BLASTX	377	377	100	98.41	377	AAZ85968.1	cephalosporin-hydrolyzing class C beta-lactamase EC-8
VGC-028	contig_28	197361	198572	+	floR	chloramphenicol/florfenicol efflux MFS transporter FloR	core	AMR	AMR	PHENICOL	CHLORAMPHENICOL/FLORFENICOL	BLASTX	404	404	100	99.75	404	WP_000214122.1	chloramphenicol/florfenicol efflux MFS transporter FloR
VGC-028	contig_28	199178	199912	-	tet(A)	tetracycline efflux MFS transporter Tet(A)	core	AMR	AMR	TETRACYCLINE	TETRACYCLINE	PARTIALX	245	399	61.4	99.18	245	WP_000804063.1	tetracycline efflux MFS transporter Tet(A)
VGC-028	contig_28	201712	202545	-	aph(6)-Id	aminoglycoside O-phosphotransferase APH(6)-Id	core	AMR	AMR	AMINOGLYCOSIDE	STREPTOMYCIN	EXACTX	278	278	100	100	278	WP_000480968.1	aminoglycoside O-phosphotransferase APH(6)-Id
VGC-028	contig_28	202548	203330	-	aph(3'')-Ib	aminoglycoside O-phosphotransferase APH(3'')-Ib	core	AMR	AMR	AMINOGLYCOSIDE	STREPTOMYCIN	BLASTX	261	267	97.75	100	261	WP_001082319.1	aminoglycoside O-phosphotransferase APH(3'')-Ib
VGC-028	contig_28	203411	204223	-	sul2	sulfonamide-resistant dihydropteroate synthase Sul2	core	AMR	AMR	SULFONAMIDE	SULFONAMIDE	EXACTX	271	271	100	100	271	WP_001043260.1	sulfonamide-resistant dihydropteroate synthase Sul2
VGC-028	contig_28	141690	142820	+	blaEC	BlaEC family class C beta-lactamase	plus	AMR	AMR	BETA-LACTAM	BETA-LACTAM	BLASTX	377	377	100	98.41	377	AAZ85968.1	cephalosporin-hydrolyzing class C beta-lactamase EC-8
VGC-028	contig_28	197361	198572	+	floR	chloramphenicol/florfenicol efflux MFS transporter FloR	core	AMR	AMR	PHENICOL	CHLORAMPHENICOL/FLORFENICOL	BLASTX	404	404	100	99.75	404	WP_000214122.1	chloramphenicol/florfenicol efflux MFS transporter FloR
VGC-028	contig_28	199178	199912	-	tet(A)	tetracycline efflux MFS transporter Tet(A)	core	AMR	AMR	TETRACYCLINE	TETRACYCLINE	PARTIALX	245	399	61.4	99.18	245	WP_000804063.1	tetracycline efflux MFS transporter Tet(A)
VGC-028	contig_28	201712	202545	-	aph(6)-Id	aminoglycoside O-phosphotransferase APH(6)-Id	core	AMR	AMR	AMINOGLYCOSIDE	STREPTOMYCIN	EXACTX	278	278	100	100	278	WP_000480968.1	aminoglycoside O-phosphotransferase APH(6)-Id
VGC-028	contig_28	202548	203330	-	aph(3'')-Ib	aminoglycoside O-phosphotransferase APH(3'')-Ib	core	AMR	AMR	AMINOGLYCOSIDE	STREPTOMYCIN	BLASTX	261	267	97.75	100	261	WP_001082319.1	aminoglycoside O-phosphotransferase APH(3'')-Ib
VGC-028	contig_28	203411	204223	-	sul2	sulfonamide-resistant dihydropteroate synthase Sul2	core	AMR	AMR	SULFONAMIDE	SULFONAMIDE	EXACTX	271	271	100	100	271	WP_001043260.1	sulfonamide-resistant dihydropteroate synthase Sul2
VGC-028	contig_3	224937	225287	+	arsR	As(III)-sensing metalloregulatory transcriptional repressor ArsR	plus	STRESS	METAL	ARSENIC	ARSENIC	BLASTX	117	117	100	97.44	117	BAE77793.1	As(III)-sensing metalloregulatory transcriptional repressor ArsR
VGC-028	contig_3	226647	227069	+	arsC	glutaredoxin-dependent arsenate reductase	plus	STRESS	METAL	ARSENIC	ARSENATE	BLASTX	141	141	100	92.91	141	AAA21096.1	glutaredoxin-dependent arsenate reductase
VGC-028	contig_3	224937	225287	+	arsR	As(III)-sensing metalloregulatory transcriptional repressor ArsR	plus	STRESS	METAL	ARSENIC	ARSENIC	BLASTX	117	117	100	97.44	117	BAE77793.1	As(III)-sensing metalloregulatory transcriptional repressor ArsR
VGC-028	contig_3	226647	227069	+	arsC	glutaredoxin-dependent arsenate reductase	plus	STRESS	METAL	ARSENIC	ARSENATE	BLASTX	141	141	100	92.91	141	AAA21096.1	glutaredoxin-dependent arsenate reductase
VGC-028	contig_30	112969	113232	-	ymgB	biofilm/acid-resistance regulator AriR	plus	STRESS	ACID			BLASTX	88	88	100	97.73	88	AAC74250.1	biofilm/acid-resistance regulator AriR
VGC-028	contig_30	112969	113232	-	ymgB	biofilm/acid-resistance regulator AriR	plus	STRESS	ACID			BLASTX	88	88	100	97.73	88	AAC74250.1	biofilm/acid-resistance regulator AriR
VGC-028	contig_6	10781	13882	-	acrF	multidrug efflux RND transporter permease subunit AcrF	plus	AMR	AMR	EFFLUX	EFFLUX	BLASTX	1034	1034	100	99.32	1034	AAC76298.1	multidrug efflux RND transporter permease subunit AcrF
VGC-028	contig_6	10781	13882	-	acrF	multidrug efflux RND transporter permease subunit AcrF	plus	AMR	AMR	EFFLUX	EFFLUX	BLASTX	1034	1034	100	99.32	1034	AAC76298.1	multidrug efflux RND transporter permease subunit AcrF
VGC-028	contig_8	129039	133280	+	fdeC	intimin-like adhesin FdeC	plus	VIRULENCE	VIRULENCE			BLASTX	1414	1416	99.93	92.65	1415	ABE05822.1	intimin-like adhesin FdeC
VGC-028	contig_8	129039	133280	+	fdeC	intimin-like adhesin FdeC	plus	VIRULENCE	VIRULENCE			BLASTX	1414	1416	99.93	92.65	1415	ABE05822.1	intimin-like adhesin FdeC
VGC-030	contig_2	118	702	-	erm(C)	23S rRNA (adenine(2058)-N(6))-methyltransferase Erm(C)	core	AMR	AMR	MACROLIDE	MACROLIDE	PARTIALX	195	244	79.92	99.49	195	WP_001003264.1	23S rRNA (adenine(2058)-N(6))-methyltransferase Erm(C)
VGC-030	contig_21	5042	6478	-	aac(6')-Ie/aph(2'')-Ia	bifunctional aminoglycoside N-acetyltransferase AAC(6')-Ie/aminoglycoside O-phosphotransferase APH(2'')-Ia	core	AMR	AMR	AMINOGLYCOSIDE	AMIKACIN/GENTAMICIN/KANAMYCIN/TOBRAMYCIN	EXACTX	479	479	100	100	479	WP_001028144.1	bifunctional aminoglycoside N-acetyltransferase AAC(6')-Ie/aminoglycoside O-phosphotransferase APH(2'')-Ia
VGC-030	contig_21	7498	8265	+	aadD1	aminoglycoside O-nucleotidyltransferase ANT(4')-Ia	core	AMR	AMR	AMINOGLYCOSIDE	KANAMYCIN/TOBRAMYCIN	EXACTX	256	256	100	100	256	WP_001795128.1	aminoglycoside O-nucleotidyltransferase ANT(4')-Ia
VGC-030	contig_21	8485	8886	+	bleO	bleomycin binding protein	core	AMR	AMR	BLEOMYCIN	BLEOMYCIN	EXACTX	134	134	100	100	134	WP_001242578.1	bleomycin binding protein
VGC-030	contig_21	14417	15166	-	blaZ	penicillin-hydrolyzing class A beta-lactamase BlaZ	core	AMR	AMR	BETA-LACTAM	BETA-LACTAM	PARTIALX	250	281	88.97	99.2	250	WP_000733274.1	penicillin-hydrolyzing class A beta-lactamase BlaZ
VGC-030	contig_21	15711	17117	+	blaR1	beta-lactam sensor/signal transducer BlaR1	core	AMR	AMR	BETA-LACTAM	BETA-LACTAM	INTERNAL_STOP	469	585	79.83	93.21	471	WP_001096392.1	beta-lactam sensor/signal transducer BlaR1
VGC-030	contig_21	17110	17487	+	blaI	penicillinase repressor BlaI	core	AMR	AMR	BETA-LACTAM	BETA-LACTAM	BLASTX	126	126	100	99.21	126	WP_001284656.1	penicillinase repressor BlaI
VGC-030	contig_3	118	699	-	erm(C)	23S rRNA (adenine(2058)-N(6))-methyltransferase Erm(C)	core	AMR	AMR	MACROLIDE	MACROLIDE	PARTIAL_CONTIG_ENDX	194	244	79.51	100	194	WP_001003264.1	23S rRNA (adenine(2058)-N(6))-methyltransferase Erm(C)
VGC-030	contig_4	585979	587028	+	icaC	polysaccharide intercellular adhesin biosynthesis/export protein IcaC	plus	VIRULENCE	VIRULENCE			BLASTX	350	350	100	76.86	350	AUU58561.1	polysaccharide intercellular adhesin biosynthesis/export protein IcaC
VGC-030	contig_4	2277090	2277467	-	blaI	penicillinase repressor BlaI	core	AMR	AMR	BETA-LACTAM	BETA-LACTAM	BLASTX	126	126	100	96.03	126	WP_001284656.1	penicillinase repressor BlaI
VGC-030	contig_4	2279320	2279904	+	blaZ	penicillin-hydrolyzing class A beta-lactamase BlaZ	core	AMR	AMR	BETA-LACTAM	BETA-LACTAM	PARTIALX	195	281	69.4	95.9	195	WP_000733281.1	penicillin-hydrolyzing class A beta-lactamase BlaZ
VGC-030	contig_4	2303891	2304316	-	fusB	fusidic acid resistance EF-G-binding protein FusB	core	AMR	AMR	FUSIDIC ACID	FUSIDIC ACID	INTERNAL_STOP	142	213	66.67	97.89	142	WP_063851255.1	fusidic acid resistance EF-G-binding protein FusB
VGC-031	contig_1	1564123	1564857	+	erm(B)	23S rRNA (adenine(2058)-N(6))-methyltransferase Erm(B)	core	AMR	AMR	MACROLIDE	MACROLIDE	BLASTX	245	245	100	99.59	245	WP_001038795.1	23S rRNA (adenine(2058)-N(6))-methyltransferase Erm(B)
VGC-031	contig_1	1571910	1573826	-	tet(O)	tetracycline resistance ribosomal protection protein Tet(O)	core	AMR	AMR	TETRACYCLINE	TETRACYCLINE	EXACTX	639	639	100	100	639	WP_014636291.1	tetracycline resistance ribosomal protection protein Tet(O)
VGC-032	contig_1	8581	9009	-	silE	silver-binding protein SilE	plus	STRESS	METAL	SILVER	SILVER	BLASTX	143	143	100	88.11	143	AAD11743.1	silver-binding protein SilE
VGC-032	contig_1	9263	10735	-	silS	copper/silver sensor histidine kinase SilS	plus	STRESS	METAL	COPPER/SILVER	COPPER/SILVER	BLASTX	491	491	100	98.98	491	SPD96882.1	copper/silver sensor histidine kinase SilS
VGC-032	contig_1	10731	11408	-	silR	copper/silver response regulator transcription factor SilR	plus	STRESS	METAL	COPPER/SILVER	COPPER/SILVER	BLASTX	226	226	100	97.35	226	SPD96883.1	copper/silver response regulator transcription factor SilR
VGC-032	contig_1	11598	12980	+	silC	Cu(+)/Ag(+) efflux RND transporter outer membrane channel SilC	plus	STRESS	METAL	COPPER/SILVER	COPPER/SILVER	BLASTX	461	461	100	99.35	461	SPD96884.1	Cu(+)/Ag(+) efflux RND transporter outer membrane channel SilC
VGC-032	contig_1	13012	13371	+	silF	Cu(+)/Ag(+) efflux RND transporter periplasmic metallochaperone SilF	plus	STRESS	METAL	COPPER/SILVER	COPPER/SILVER	BLASTX	120	117	100	94.17	120	KGL71342.1	Cu(+)/Ag(+) efflux RND transporter periplasmic metallochaperone SilF
VGC-032	contig_1	15087	15764	+	pcoR	copper response regulator transcription factor PcoR	plus	STRESS	METAL	COPPER	COPPER	EXACTX	226	226	100	100	226	CAA58529.1	copper response regulator transcription factor PcoR
VGC-032	contig_1	15764	17161	+	pcoS	copper resistance membrane spanning protein PcoS	plus	STRESS	METAL	COPPER	COPPER	BLASTX	466	466	100	99.14	466	CAA58530.1	copper resistance membrane spanning protein PcoS
VGC-032	contig_1	72818	73930	+	iroB	salmochelin biosynthesis C-glycosyltransferase IroB	plus	VIRULENCE	VIRULENCE			BLASTX	371	371	100	90.3	371	EOW04219.1	salmochelin biosynthesis C-glycosyltransferase IroB
VGC-032	contig_1	74075	76924	+	iroC	salmochelin/enterobactin export ABC transporter IroC	plus	VIRULENCE	VIRULENCE			PARTIALX	950	1219	78.01	90.54	951	AUH19662.1	salmochelin/enterobactin export ABC transporter IroC
VGC-032	contig_1	77823	79049	+	iroD	catecholate siderophore esterase IroD	plus	VIRULENCE	VIRULENCE			BLASTX	409	409	100	98.78	409	AVE24993.1	catecholate siderophore esterase IroD
VGC-032	contig_1	79688	81682	+	iroN	siderophore salmochelin receptor IroN	plus	VIRULENCE	VIRULENCE			BLASTX	665	724	91.85	100	665	BAH65949.1	siderophore salmochelin receptor IroN
VGC-032	contig_1	84013	84639	-	rmpA	mucoid phenotype regulator RmpA	plus	VIRULENCE	VIRULENCE			BLASTX	209	210	100	99.52	210	AMA27886.1	mucoid phenotype regulator RmpA
VGC-032	contig_1	156207	156659	+	terB	tellurium resistance membrane protein TerB	plus	STRESS	METAL	TELLURIUM	TELLURIUM	EXACTX	151	151	100	100	151	ACI12150.1	tellurium resistance membrane protein TerB
VGC-032	contig_1	156686	157723	+	terC	tellurium resistance membrane protein TerC	plus	STRESS	METAL	TELLURIUM	TELLURIUM	BLASTX	346	346	100	99.13	346	AAA98291.1	tellurium resistance membrane protein TerC
VGC-032	contig_1	157765	158340	+	terD	tellurium resistance membrane protein TerD	plus	STRESS	METAL	TELLURIUM	TELLURIUM	BLASTX	192	192	100	98.44	192	AAA98292.1	tellurium resistance membrane protein TerD
VGC-032	contig_1	158430	159002	+	terE	tellurium resistance cAMP binding protein TerE	plus	STRESS	METAL	TELLURIUM	TELLURIUM	BLASTX	191	191	100	99.48	191	AAA98293.1	tellurium resistance cAMP binding protein TerE
VGC-032	contig_14	38765	39937	+	oqxA	multidrug efflux RND transporter periplasmic adaptor subunit OqxA	core	AMR	AMR	PHENICOL/QUINOLONE	PHENICOL/QUINOLONE	EXACTX	391	391	100	100	391	WP_002914189.1	multidrug efflux RND transporter periplasmic adaptor subunit OqxA
VGC-032	contig_14	39964	43113	+	oqxB19	multidrug efflux RND transporter permease subunit OqxB19	core	AMR	AMR	PHENICOL/QUINOLONE	PHENICOL/QUINOLONE	ALLELEX	1050	1050	100	100	1050	WP_004149399.1	multidrug efflux RND transporter permease subunit OqxB19
VGC-032	contig_2	81806	82987	-	emrD	multidrug efflux MFS transporter EmrD	plus	AMR	AMR	EFFLUX	EFFLUX	BLASTX	394	394	100	99.49	394	ACN65732.1	multidrug efflux MFS transporter EmrD
VGC-032	contig_22	66309	67208	+	fieF	CDF family cation-efflux transporter FieF	plus	STRESS	METAL			EXACTX	300	300	100	100	300	BAB89353.1	CDF family cation-efflux transporter FieF
VGC-032	contig_4	365983	366393	+	crcB	fluoride efflux transporter CrcB	plus	STRESS	BIOCIDE	FLUORIDE	FLUORIDE	BLASTX	137	137	100	98.54	137	CCN31428.1	fluoride efflux transporter CrcB
VGC-032	contig_5	150371	151228	+	blaSHV-75	broad-spectrum class A beta-lactamase SHV-75	core	AMR	AMR	BETA-LACTAM	BETA-LACTAM	ALLELEX	286	286	100	100	286	WP_023316270.1	broad-spectrum class A beta-lactamase SHV-75
VGC-032	contig_6	354181	354597	-	fosA	FosA5 family fosfomycin resistance glutathione transferase	core	AMR	AMR	FOSFOMYCIN	FOSFOMYCIN	EXACTX	139	139	100	100	139	WP_004146118.1	FosA5 family fosfomycin resistance glutathione transferase
VGC-032	contig_7	569807	571606	+	ybtP	yersiniabactin ABC transporter ATP-binding/permease protein YbtP	plus	VIRULENCE	VIRULENCE			BLASTX	600	600	100	99.83	600	CAA21388.1	yersiniabactin ABC transporter ATP-binding/permease protein YbtP
VGC-032	contig_7	571596	573395	+	ybtQ	yersiniabactin ABC transporter ATP-binding/permease protein YbtQ	plus	VIRULENCE	VIRULENCE			BLASTX	600	600	100	99.83	600	AAC69584.1	yersiniabactin ABC transporter ATP-binding/permease protein YbtQ
VGC-032	contig_8	151616	152845	-	kdeA	multidrug efflux MFS transporter KdeA	plus	AMR	AMR	EFFLUX	EFFLUX	BLASTX	410	410	100	99.76	410	ABR76310.1	multidrug efflux MFS transporter KdeA
VGC-033	contig_1	102813	104612	+	ybtP	yersiniabactin ABC transporter ATP-binding/permease protein YbtP	plus	VIRULENCE	VIRULENCE			BLASTX	600	600	100	99.83	600	CAA21388.1	yersiniabactin ABC transporter ATP-binding/permease protein YbtP
VGC-033	contig_1	104602	106401	+	ybtQ	yersiniabactin ABC transporter ATP-binding/permease protein YbtQ	plus	VIRULENCE	VIRULENCE			BLASTX	600	600	100	99.83	600	AAC69584.1	yersiniabactin ABC transporter ATP-binding/permease protein YbtQ
VGC-033	contig_1	985966	986823	+	blaSHV-75	broad-spectrum class A beta-lactamase SHV-75	core	AMR	AMR	BETA-LACTAM	BETA-LACTAM	ALLELEX	286	286	100	100	286	WP_023316270.1	broad-spectrum class A beta-lactamase SHV-75
VGC-033	contig_1	1762476	1763705	-	kdeA	multidrug efflux MFS transporter KdeA	plus	AMR	AMR	EFFLUX	EFFLUX	BLASTX	410	410	100	99.76	410	ABR76310.1	multidrug efflux MFS transporter KdeA
VGC-033	contig_2	38532	39704	+	oqxA	multidrug efflux RND transporter periplasmic adaptor subunit OqxA	core	AMR	AMR	PHENICOL/QUINOLONE	PHENICOL/QUINOLONE	EXACTX	391	391	100	100	391	WP_002914189.1	multidrug efflux RND transporter periplasmic adaptor subunit OqxA
VGC-033	contig_2	39731	42880	+	oqxB19	multidrug efflux RND transporter permease subunit OqxB19	core	AMR	AMR	PHENICOL/QUINOLONE	PHENICOL/QUINOLONE	ALLELEX	1050	1050	100	100	1050	WP_004149399.1	multidrug efflux RND transporter permease subunit OqxB19
VGC-033	contig_2	410881	411189	+	crcB	fluoride efflux transporter CrcB	plus	STRESS	BIOCIDE	FLUORIDE	FLUORIDE	PARTIALX	103	137	75.18	99.03	103	CCN31428.1	fluoride efflux transporter CrcB
VGC-033	contig_3	8186	8536	+	rmpA	mucoid phenotype regulator RmpA	plus	VIRULENCE	VIRULENCE			PARTIALX	117	210	55.71	100	117	AMA27886.1	mucoid phenotype regulator RmpA
VGC-033	contig_3	10864	13035	-	iroN	siderophore salmochelin receptor IroN	plus	VIRULENCE	VIRULENCE			EXACTX	724	724	100	100	724	BAH65949.1	siderophore salmochelin receptor IroN
VGC-033	contig_3	13498	14724	-	iroD	catecholate siderophore esterase IroD	plus	VIRULENCE	VIRULENCE			BLASTX	409	409	100	98.78	409	AVE24993.1	catecholate siderophore esterase IroD
VGC-033	contig_3	14838	18473	-	iroC	salmochelin/enterobactin export ABC transporter IroC	plus	VIRULENCE	VIRULENCE			BLASTX	1212	1219	99.51	88.95	1213	AUH19662.1	salmochelin/enterobactin export ABC transporter IroC
VGC-033	contig_3	18618	19730	-	iroB	salmochelin biosynthesis C-glycosyltransferase IroB	plus	VIRULENCE	VIRULENCE			BLASTX	371	371	100	90.3	371	EOW04219.1	salmochelin biosynthesis C-glycosyltransferase IroB
VGC-033	contig_3	75386	76783	-	pcoS	copper resistance membrane spanning protein PcoS	plus	STRESS	METAL	COPPER	COPPER	BLASTX	466	466	100	99.14	466	CAA58530.1	copper resistance membrane spanning protein PcoS
VGC-033	contig_3	76783	77460	-	pcoR	copper response regulator transcription factor PcoR	plus	STRESS	METAL	COPPER	COPPER	EXACTX	226	226	100	100	226	CAA58529.1	copper response regulator transcription factor PcoR
VGC-033	contig_3	79176	79535	-	silF	Cu(+)/Ag(+) efflux RND transporter periplasmic metallochaperone SilF	plus	STRESS	METAL	COPPER/SILVER	COPPER/SILVER	BLASTX	120	117	100	94.17	120	KGL71342.1	Cu(+)/Ag(+) efflux RND transporter periplasmic metallochaperone SilF
VGC-033	contig_3	79567	80949	-	silC	Cu(+)/Ag(+) efflux RND transporter outer membrane channel SilC	plus	STRESS	METAL	COPPER/SILVER	COPPER/SILVER	BLASTX	461	461	100	99.35	461	SPD96884.1	Cu(+)/Ag(+) efflux RND transporter outer membrane channel SilC
VGC-033	contig_3	81139	81816	+	silR	copper/silver response regulator transcription factor SilR	plus	STRESS	METAL	COPPER/SILVER	COPPER/SILVER	BLASTX	226	226	100	97.35	226	SPD96883.1	copper/silver response regulator transcription factor SilR
VGC-033	contig_3	81812	83044	+	silS	copper/silver sensor histidine kinase SilS	plus	STRESS	METAL	COPPER/SILVER	COPPER/SILVER	PARTIALX	411	491	83.71	98.3	411	SPD96882.1	copper/silver sensor histidine kinase SilS
VGC-033	contig_3	83537	83965	+	silE	silver-binding protein SilE	plus	STRESS	METAL	SILVER	SILVER	BLASTX	143	143	100	88.11	143	AAD11743.1	silver-binding protein SilE
VGC-033	contig_3	105715	106287	-	terE	tellurium resistance cAMP binding protein TerE	plus	STRESS	METAL	TELLURIUM	TELLURIUM	BLASTX	191	191	100	99.48	191	AAA98293.1	tellurium resistance cAMP binding protein TerE
VGC-033	contig_3	106377	106952	-	terD	tellurium resistance membrane protein TerD	plus	STRESS	METAL	TELLURIUM	TELLURIUM	BLASTX	192	192	100	98.44	192	AAA98292.1	tellurium resistance membrane protein TerD
VGC-033	contig_3	106994	108031	-	terC	tellurium resistance membrane protein TerC	plus	STRESS	METAL	TELLURIUM	TELLURIUM	BLASTX	346	346	100	99.13	346	AAA98291.1	tellurium resistance membrane protein TerC
VGC-033	contig_3	108058	108510	-	terB	tellurium resistance membrane protein TerB	plus	STRESS	METAL	TELLURIUM	TELLURIUM	EXACTX	151	151	100	100	151	ACI12150.1	tellurium resistance membrane protein TerB
VGC-033	contig_5	425795	426976	+	emrD	multidrug efflux MFS transporter EmrD	plus	AMR	AMR	EFFLUX	EFFLUX	BLASTX	394	394	100	99.49	394	ACN65732.1	multidrug efflux MFS transporter EmrD
VGC-033	contig_5	575239	576138	+	fieF	CDF family cation-efflux transporter FieF	plus	STRESS	METAL			EXACTX	300	300	100	100	300	BAB89353.1	CDF family cation-efflux transporter FieF
VGC-033	contig_6	18717	19133	+	fosA	FosA5 family fosfomycin resistance glutathione transferase	core	AMR	AMR	FOSFOMYCIN	FOSFOMYCIN	EXACTX	139	139	100	100	139	WP_004146118.1	FosA5 family fosfomycin resistance glutathione transferase
VGC-034	contig_11	171739	172968	+	kdeA	multidrug efflux MFS transporter KdeA	plus	AMR	AMR	EFFLUX	EFFLUX	EXACTX	410	410	100	100	410	ABR76310.1	multidrug efflux MFS transporter KdeA
VGC-034	contig_11	888907	889764	-	blaSHV-11	broad-spectrum class A beta-lactamase SHV-11	core	AMR	AMR	BETA-LACTAM	BETA-LACTAM	ALLELEX	286	286	100	100	286	WP_004176269.1	broad-spectrum class A beta-lactamase SHV-11
VGC-034	contig_14	38150	38578	-	silE	silver-binding protein SilE	plus	STRESS	METAL	SILVER	SILVER	BLASTX	143	143	100	88.11	143	AAD11743.1	silver-binding protein SilE
VGC-034	contig_14	38832	40304	-	silS	copper/silver sensor histidine kinase SilS	plus	STRESS	METAL	COPPER/SILVER	COPPER/SILVER	BLASTX	491	491	100	98.98	491	SPD96882.1	copper/silver sensor histidine kinase SilS
VGC-034	contig_14	40300	40977	-	silR	copper/silver response regulator transcription factor SilR	plus	STRESS	METAL	COPPER/SILVER	COPPER/SILVER	BLASTX	226	226	100	97.35	226	SPD96883.1	copper/silver response regulator transcription factor SilR
VGC-034	contig_14	41167	42549	+	silC	Cu(+)/Ag(+) efflux RND transporter outer membrane channel SilC	plus	STRESS	METAL	COPPER/SILVER	COPPER/SILVER	BLASTX	461	461	100	99.35	461	SPD96884.1	Cu(+)/Ag(+) efflux RND transporter outer membrane channel SilC
VGC-034	contig_14	42581	42940	+	silF	Cu(+)/Ag(+) efflux RND transporter periplasmic metallochaperone SilF	plus	STRESS	METAL	COPPER/SILVER	COPPER/SILVER	BLASTX	120	117	100	94.17	120	KGL71342.1	Cu(+)/Ag(+) efflux RND transporter periplasmic metallochaperone SilF
VGC-034	contig_14	43113	44345	+	silB	Cu(+)/Ag(+) efflux RND transporter periplasmic adaptor subunit SilB	plus	STRESS	METAL	COPPER/SILVER	COPPER/SILVER	BLASTX	411	430	95.58	98.05	411	AAD11748.1	Cu(+)/Ag(+) efflux RND transporter periplasmic adaptor subunit SilB
VGC-034	contig_14	44359	47496	+	silA	Cu(+)/Ag(+) efflux RND transporter permease subunit SilA	plus	STRESS	METAL	COPPER/SILVER	COPPER/SILVER	BLASTX	1046	1048	99.81	98.76	1046	AAD11749.1	Cu(+)/Ag(+) efflux RND transporter permease subunit SilA
VGC-034	contig_14	48137	50602	+	silP	Ag(+)-translocating P-type ATPase SilP	plus	STRESS	METAL	SILVER	SILVER	BLASTX	822	824	99.64	94.53	823	AAD11750.1	Ag(+)-translocating P-type ATPase SilP
VGC-034	contig_14	52583	53662	+	pcoA	multicopper oxidase PcoA	plus	STRESS	METAL	COPPER	COPPER	PARTIALX	360	605	59.5	99.17	360	CAA58525.1	multicopper oxidase PcoA
VGC-034	contig_14	54405	55292	+	pcoB	copper-binding protein PcoB	plus	STRESS	METAL	COPPER	COPPER	BLASTX	296	296	100	99.66	296	CAA58526.1	copper-binding protein PcoB
VGC-034	contig_14	55335	55712	+	pcoC	copper resistance system metallochaperone PcoC	plus	STRESS	METAL	COPPER	COPPER	EXACTX	126	126	100	100	126	CAA58527.1	copper resistance system metallochaperone PcoC
VGC-034	contig_14	55720	56646	+	pcoD	copper resistance inner membrane protein PcoD	plus	STRESS	METAL	COPPER	COPPER	BLASTX	309	309	100	99.35	309	CAA58528.1	copper resistance inner membrane protein PcoD
VGC-034	contig_14	56704	57381	+	pcoR	copper response regulator transcription factor PcoR	plus	STRESS	METAL	COPPER	COPPER	EXACTX	226	226	100	100	226	CAA58529.1	copper response regulator transcription factor PcoR
VGC-034	contig_14	57381	58778	+	pcoS	copper resistance membrane spanning protein PcoS	plus	STRESS	METAL	COPPER	COPPER	BLASTX	466	466	100	99.14	466	CAA58530.1	copper resistance membrane spanning protein PcoS
VGC-034	contig_14	122496	123608	+	iroB	salmochelin biosynthesis C-glycosyltransferase IroB	plus	VIRULENCE	VIRULENCE			BLASTX	371	371	100	90.3	371	EOW04219.1	salmochelin biosynthesis C-glycosyltransferase IroB
VGC-034	contig_14	123753	127388	+	iroC	salmochelin/enterobactin export ABC transporter IroC	plus	VIRULENCE	VIRULENCE			BLASTX	1212	1219	99.51	89.04	1213	AUH19662.1	salmochelin/enterobactin export ABC transporter IroC
VGC-034	contig_14	127502	128728	+	iroD	catecholate siderophore esterase IroD	plus	VIRULENCE	VIRULENCE			BLASTX	409	409	100	98.78	409	AVE24993.1	catecholate siderophore esterase IroD
VGC-034	contig_14	129191	131362	+	iroN	siderophore salmochelin receptor IroN	plus	VIRULENCE	VIRULENCE			EXACTX	724	724	100	100	724	BAH65949.1	siderophore salmochelin receptor IroN
VGC-034	contig_14	133692	134255	-	rmpA	mucoid phenotype regulator RmpA	plus	VIRULENCE	VIRULENCE			BLASTX	188	210	90	99.47	189	AMA27886.1	mucoid phenotype regulator RmpA
VGC-034	contig_14	151464	153182	+	iucA	aerobactin synthase IucA	plus	VIRULENCE	VIRULENCE			BLASTX	573	576	99.83	90.09	575	EGI25746.1	aerobactin synthase IucA
VGC-034	contig_14	153189	154133	+	iucB	N(6)-hydroxylysine O-acetyltransferase IucB	plus	VIRULENCE	VIRULENCE			BLASTX	315	315	100	94.6	315	AAN82074.1	N(6)-hydroxylysine O-acetyltransferase IucB
VGC-034	contig_14	154136	155866	+	iucC	NIS family aerobactin synthetase IucC	plus	VIRULENCE	VIRULENCE			BLASTX	577	580	99.48	92.72	577	AAN82073.1	NIS family aerobactin synthetase IucC
VGC-034	contig_14	157243	159429	+	iutA	ferric aerobactin receptor IutA	plus	VIRULENCE	VIRULENCE			BLASTX	729	731	99.73	89.57	729	AAN45165.2	ferric aerobactin receptor IutA
VGC-034	contig_14	187421	187993	-	terE	tellurium resistance cAMP binding protein TerE	plus	STRESS	METAL	TELLURIUM	TELLURIUM	BLASTX	191	191	100	98.95	191	AAA98293.1	tellurium resistance cAMP binding protein TerE
VGC-034	contig_14	188083	188658	-	terD	tellurium resistance membrane protein TerD	plus	STRESS	METAL	TELLURIUM	TELLURIUM	BLASTX	192	192	100	98.96	192	AAA98292.1	tellurium resistance membrane protein TerD
VGC-034	contig_14	188700	189737	-	terC	tellurium resistance membrane protein TerC	plus	STRESS	METAL	TELLURIUM	TELLURIUM	BLASTX	346	346	100	99.13	346	AAA98291.1	tellurium resistance membrane protein TerC
VGC-034	contig_14	189764	190216	-	terB	tellurium resistance membrane protein TerB	plus	STRESS	METAL	TELLURIUM	TELLURIUM	EXACTX	151	151	100	100	151	ACI12150.1	tellurium resistance membrane protein TerB
VGC-034	contig_5	666880	668679	+	ybtP	yersiniabactin ABC transporter ATP-binding/permease protein YbtP	plus	VIRULENCE	VIRULENCE			BLASTX	600	600	100	98.83	600	CAA21388.1	yersiniabactin ABC transporter ATP-binding/permease protein YbtP
VGC-034	contig_5	668669	670468	+	ybtQ	yersiniabactin ABC transporter ATP-binding/permease protein YbtQ	plus	VIRULENCE	VIRULENCE			BLASTX	600	600	100	99	600	AAC69584.1	yersiniabactin ABC transporter ATP-binding/permease protein YbtQ
VGC-034	contig_5	722439	724532	+	mchF	microcin H47 export transporter peptidase/ATP-binding subunit MchF	plus	VIRULENCE	VIRULENCE			EXACTX	698	698	100	100	698	AAL08400.1	microcin H47 export transporter peptidase/ATP-binding subunit MchF
VGC-034	contig_6	339487	339903	-	fosA	FosA5 family fosfomycin resistance glutathione transferase	core	AMR	AMR	FOSFOMYCIN	FOSFOMYCIN	EXACTX	139	139	100	100	139	WP_004146118.1	FosA5 family fosfomycin resistance glutathione transferase
VGC-034	contig_7	426661	427842	+	emrD	multidrug efflux MFS transporter EmrD	plus	AMR	AMR	EFFLUX	EFFLUX	BLASTX	394	394	100	99.49	394	ACN65732.1	multidrug efflux MFS transporter EmrD
VGC-034	contig_7	571492	572382	+	fieF	CDF family cation-efflux transporter FieF	plus	STRESS	METAL			BLASTX	297	300	99	100	297	BAB89353.1	CDF family cation-efflux transporter FieF
VGC-034	contig_9	34142	35314	+	oqxA	multidrug efflux RND transporter periplasmic adaptor subunit OqxA	core	AMR	AMR	PHENICOL/QUINOLONE	PHENICOL/QUINOLONE	EXACTX	391	391	100	100	391	WP_002914189.1	multidrug efflux RND transporter periplasmic adaptor subunit OqxA
VGC-034	contig_9	35341	38490	+	oqxB19	multidrug efflux RND transporter permease subunit OqxB19	core	AMR	AMR	PHENICOL/QUINOLONE	PHENICOL/QUINOLONE	ALLELEX	1050	1050	100	100	1050	WP_004149399.1	multidrug efflux RND transporter permease subunit OqxB19
VGC-037	contig_3	304515	305312	+	seb	staphylococcal enterotoxin type B	plus	VIRULENCE	VIRULENCE			BLASTX	266	266	100	96.99	266	AAA88550.1	staphylococcal enterotoxin type B
VGC-037	contig_3	1367859	1368572	-	splE	serine protease SplE	plus	VIRULENCE	VIRULENCE			BLASTX	238	238	100	99.58	238	ABD30999.1	serine protease SplE
VGC-037	contig_3	1370350	1371069	-	splB	serine protease SplB	plus	VIRULENCE	VIRULENCE			BLASTX	240	240	100	99.58	240	ABD31003.1	serine protease SplB
VGC-037	contig_3	1371197	1371901	-	splA	serine protease SplA	plus	VIRULENCE	VIRULENCE			BLASTX	235	235	100	95.74	235	ABD31004.1	serine protease SplA
VGC-037	contig_3	1376021	1377001	-	lukD	bi-component leukocidin LukED subunit D	plus	VIRULENCE	VIRULENCE			BLASTX	327	327	100	94.19	327	CAA73668.1	bi-component leukocidin LukED subunit D
VGC-037	contig_3	1377006	1377938	-	lukE	bi-component leukocidin LukED subunit E	plus	VIRULENCE	VIRULENCE			BLASTX	311	311	100	99.68	311	RCV70079.1	bi-component leukocidin LukED subunit E
VGC-037	contig_3	1505339	1505686	-	scn	complement inhibitor SCIN-A	plus	VIRULENCE	VIRULENCE			BLASTX	116	116	100	99.14	116	ADL23798.1	complement inhibitor SCIN-A
VGC-037	contig_3	1522728	1522805	-	hld	delta-hemolysin	plus	VIRULENCE	VIRULENCE			EXACTX	26	26	100	100	26	AGU62139.1	delta-hemolysin
VGC-037	contig_4	171745	173097	-	mepA	multidrug efflux MATE transporter MepA	plus	AMR	AMR	EFFLUX	EFFLUX	BLASTX	451	451	100	99.56	451	BAB41547.1	multidrug efflux MATE transporter MepA
VGC-037	contig_4	402831	404180	-	tet(38)	tetracycline efflux MFS transporter Tet(38)	core	AMR	AMR	TETRACYCLINE	TETRACYCLINE	EXACTX	450	450	100	100	450	WP_001100293.1	tetracycline efflux MFS transporter Tet(38)
VGC-037	contig_4	538464	539513	-	icaC	polysaccharide intercellular adhesin biosynthesis/export protein IcaC	plus	VIRULENCE	VIRULENCE			BLASTX	350	350	100	99.71	350	AUU58561.1	polysaccharide intercellular adhesin biosynthesis/export protein IcaC
VGC-037	contig_4	581042	582568	+	aur	zinc metalloproteinase aureolysin	plus	VIRULENCE	VIRULENCE			BLASTX	509	509	100	99.61	509	EHO93748.1	zinc metalloproteinase aureolysin
VGC-037	contig_4	817121	817990	-	hlgB	bi-component gamma-hemolysin HlgAB/HlgCB subunit B	plus	VIRULENCE	VIRULENCE			PARTIALX	290	325	89.23	97.93	290	CAA57278.1	bi-component gamma-hemolysin HlgAB/HlgCB subunit B
VGC-037	contig_4	818099	819043	-	hlgC	bi-component gamma-hemolysin HlgCB subunit C	plus	VIRULENCE	VIRULENCE			BLASTX	315	315	100	97.46	315	CAA57277.1	bi-component gamma-hemolysin HlgCB subunit C
VGC-037	contig_4	820032	820538	-	hlgA	bi-component gamma-hemolysin HlgAB subunit A	plus	VIRULENCE	VIRULENCE			PARTIALX	169	309	54.69	100	169	AUU54669.1	bi-component gamma-hemolysin HlgAB subunit A
VGC-037	contig_4	908965	909381	-	fosB	FosB1/FosB3 family fosfomycin resistance bacillithiol transferase	core	AMR	AMR	FOSFOMYCIN	FOSFOMYCIN	BLASTX	139	139	100	98.56	139	WP_000920239.1	FosB1/FosB3 family fosfomycin resistance bacillithiol transferase
VGC-037	contig_4	1054633	1056072	+	lmrS	multidrug efflux MFS transporter LmrS	plus	STRESS	BIOCIDE	MACROLIDE/PHENICOL	CHLORAMPHENICOL/ERYTHROMYCIN	BLASTX	480	480	100	99.38	480	AAW38464.1	multidrug efflux MFS transporter LmrS
VGC-037	contig_8	6752	8128	-	tet(K)	tetracycline efflux MFS transporter Tet(K)	core	AMR	AMR	TETRACYCLINE	TETRACYCLINE	EXACTX	459	459	100	100	459	WP_000492283.1	tetracycline efflux MFS transporter Tet(K)
VGC-037	contig_8	10207	10974	-	aadD1	aminoglycoside O-nucleotidyltransferase ANT(4')-Ia	core	AMR	AMR	AMINOGLYCOSIDE	KANAMYCIN/TOBRAMYCIN	BLASTX	256	256	100	99.61	256	WP_001795128.1	aminoglycoside O-nucleotidyltransferase ANT(4')-Ia
VGC-037	contig_8	12135	12617	+	lnu(A)	lincosamide nucleotidyltransferase Lnu(A)	core	AMR	AMR	LINCOSAMIDE	LINCOSAMIDE	EXACTX	161	161	100	100	161	WP_001829870.1	lincosamide nucleotidyltransferase Lnu(A)
VGC-037	contig_8	28587	29336	-	blaZ	penicillin-hydrolyzing class A beta-lactamase BlaZ	core	AMR	AMR	BETA-LACTAM	BETA-LACTAM	PARTIALX	250	281	88.97	100	250	WP_000733285.1	penicillin-hydrolyzing class A beta-lactamase BlaZ
VGC-037	contig_8	29969	31288	+	blaR1	beta-lactam sensor/signal transducer BlaR1	core	AMR	AMR	BETA-LACTAM	BETA-LACTAM	INTERNAL_STOP	440	585	75.56	93.44	442	WP_001096386.1	beta-lactam sensor/signal transducer BlaR1
VGC-037	contig_8	31281	31658	+	blaI	penicillinase repressor BlaI	core	AMR	AMR	BETA-LACTAM	BETA-LACTAM	BLASTX	126	126	100	99.21	126	WP_001284656.1	penicillinase repressor BlaI
VGC-037	contig_8	36675	37289	-	cadD	cadmium resistance transporter CadD	plus	STRESS	METAL	CADMIUM	CADMIUM	BLASTX	205	205	100	99.51	205	BAB43874.1	cadmium resistance transporter CadD
VGC-037	contig_8	43247	44317	+	msr(A)	ABC-F type ribosomal protection protein Msr(A)	core	AMR	AMR	MACROLIDE	MACROLIDE	PARTIAL_CONTIG_ENDX	357	488	73.16	100	357	WP_002447408.1	ABC-F type ribosomal protection protein Msr(A)
VGC-038	contig_1	202385	203974	-	tet(M)	tetracycline resistance ribosomal protection protein Tet(M)	core	AMR	AMR	TETRACYCLINE	TETRACYCLINE	PARTIALX	530	639	82.94	100	530	WP_002414694.1	tetracycline resistance ribosomal protection protein Tet(M)
VGC-039	contig_2	203583	205172	-	tet(M)	tetracycline resistance ribosomal protection protein Tet(M)	core	AMR	AMR	TETRACYCLINE	TETRACYCLINE	PARTIALX	530	639	82.94	100	530	WP_002414694.1	tetracycline resistance ribosomal protection protein Tet(M)
VGC-040_c1	contig_139	1	633	-	erm(B)	23S rRNA (adenine(2058)-N(6))-methyltransferase Erm(B)	core	AMR	AMR	MACROLIDE	MACROLIDE	PARTIAL_CONTIG_ENDX	211	245	86.12	100	211	WP_002292226.1	23S rRNA (adenine(2058)-N(6))-methyltransferase Erm(B)
VGC-040_c1	contig_139	1397	2188	-	aph(3')-IIIa	aminoglycoside O-phosphotransferase APH(3')-IIIa	core	AMR	AMR	AMINOGLYCOSIDE	AMIKACIN/KANAMYCIN	EXACTX	264	264	100	100	264	WP_001096887.1	aminoglycoside O-phosphotransferase APH(3')-IIIa
VGC-040_c1	contig_156	6	1013	+	tet(M)	tetracycline resistance ribosomal protection protein Tet(M)	core	AMR	AMR	TETRACYCLINE	TETRACYCLINE	PARTIALX	336	639	52.58	98.81	336	WP_000691737.1	tetracycline resistance ribosomal protection protein Tet(M)
VGC-040_c1	contig_276	26	1168	-	vanS-A	VanA-type vancomycin resistance histidine kinase VanS	core	AMR	AMR	GLYCOPEPTIDE	VANCOMYCIN	INTERNAL_STOP	381	384	99.22	98.95	381	WP_002305818.1	VanA-type vancomycin resistance histidine kinase VanS
VGC-040_c1	contig_276	1157	1681	-	vanR-A	vancomycin resistance response regulator transcription factor VanR-A	core	AMR	AMR	GLYCOPEPTIDE	VANCOMYCIN	PARTIALX	175	231	75.76	100	175	WP_001280781.1	vancomycin resistance response regulator transcription factor VanR-A
VGC-040_c1	contig_290	49	957	+	vanY-A	D-Ala-D-Ala carboxypeptidase VanY-A	core	AMR	AMR	GLYCOPEPTIDE	VANCOMYCIN	BLASTX	303	303	100	99.67	303	WP_001812592.1	D-Ala-D-Ala carboxypeptidase VanY-A
VGC-040_c1	contig_290	1113	1508	+	vanZ-A	glycopeptide resistance protein VanZ-A	core	AMR	AMR	GLYCOPEPTIDE	VANCOMYCIN	PARTIALX	132	161	81.99	100	132	WP_000516404.1	glycopeptide resistance protein VanZ-A
VGC-040_c1	contig_334	2	475	-	aac(6')-I	aminoglycoside 6'-N-acetyltransferase	core	AMR	AMR	AMINOGLYCOSIDE	AMINOGLYCOSIDE	PARTIAL_CONTIG_ENDX	158	182	86.81	100	158	WP_002289795.1	aminoglycoside 6'-N-acetyltransferase
VGC-040_c1	contig_421	3095	4357	-	tet(L)	tetracycline efflux MFS transporter Tet(L)	core	AMR	AMR	TETRACYCLINE	TETRACYCLINE	BLASTX	421	458	91.92	100	421	WP_001574277.1	tetracycline efflux MFS transporter Tet(L)
VGC-040_c1	contig_665	2284	3141	+	msr(C)	ABC-F type ribosomal protection protein Msr(C)	core	AMR	AMR	MACROLIDE	MACROLIDE	PARTIALX	286	492	58.13	94.76	286	WP_063854349.1	ABC-F type ribosomal protection protein Msr(C)
VGC-040_c1	contig_675	1416	2297	-	lsa(A)	ABC-F type ribosomal protection protein Lsa(A)	core	AMR	AMR	LINCOSAMIDE/STREPTOGRAMIN	LINCOSAMIDE/STREPTOGRAMIN	PARTIALX	294	498	59.04	98.98	294	WP_002365053.1	ABC-F type ribosomal protection protein Lsa(A)
VGC-040_c1	contig_821	2233	3978	-	copB	copper/silver-translocating P-type ATPase CopB	plus	STRESS	METAL	COPPER/SILVER	COPPER/SILVER	PARTIALX	582	745	78.12	84.54	582	AFM70730.1	copper/silver-translocating P-type ATPase CopB
VGC-040_c1	contig_98	3688	4422	+	erm(B)	23S rRNA (adenine(2058)-N(6))-methyltransferase Erm(B)	core	AMR	AMR	MACROLIDE	MACROLIDE	EXACTX	245	245	100	100	245	WP_002292226.1	23S rRNA (adenine(2058)-N(6))-methyltransferase Erm(B)
VGC-040_c1	contig_98	5251	6687	+	aac(6')-Ie/aph(2'')-Ia	bifunctional aminoglycoside N-acetyltransferase AAC(6')-Ie/aminoglycoside O-phosphotransferase APH(2'')-Ia	core	AMR	AMR	AMINOGLYCOSIDE	AMIKACIN/GENTAMICIN/KANAMYCIN/TOBRAMYCIN	EXACTX	479	479	100	100	479	WP_001028144.1	bifunctional aminoglycoside N-acetyltransferase AAC(6')-Ie/aminoglycoside O-phosphotransferase APH(2'')-Ia
VGC-040_c1	contig_98	6860	7654	+	ant(6)-Ia	aminoglycoside nucleotidyltransferase ANT(6)-Ia	core	AMR	AMR	AMINOGLYCOSIDE	STREPTOMYCIN	PARTIALX	265	302	87.75	100	265	WP_001255866.1	aminoglycoside nucleotidyltransferase ANT(6)-Ia
VGC-040_c1	contig_98	7654	8193	+	sat4	streptothricin N-acetyltransferase Sat4	core	AMR	AMR	STREPTOTHRICIN	STREPTOTHRICIN	EXACTX	180	180	100	100	180	WP_000627290.1	streptothricin N-acetyltransferase Sat4
VGC-040_c1	contig_98	8566	9081	+	aph(3')-IIIa	aminoglycoside O-phosphotransferase APH(3')-IIIa	core	AMR	AMR	AMINOGLYCOSIDE	AMIKACIN/KANAMYCIN	PARTIALX	172	264	65.15	100	172	WP_001096887.1	aminoglycoside O-phosphotransferase APH(3')-IIIa
VGC-040_c1	contig_98	9564	10070	+	ant(6)-Ia	aminoglycoside nucleotidyltransferase ANT(6)-Ia	core	AMR	AMR	AMINOGLYCOSIDE	STREPTOMYCIN	PARTIALX	169	287	58.89	99.41	169	WP_002294505.1	aminoglycoside nucleotidyltransferase ANT(6)-Ia
VGC-040_c2	contig_139	1	633	-	erm(B)	23S rRNA (adenine(2058)-N(6))-methyltransferase Erm(B)	core	AMR	AMR	MACROLIDE	MACROLIDE	PARTIAL_CONTIG_ENDX	211	245	86.12	100	211	WP_002292226.1	23S rRNA (adenine(2058)-N(6))-methyltransferase Erm(B)
VGC-040_c2	contig_139	1397	2188	-	aph(3')-IIIa	aminoglycoside O-phosphotransferase APH(3')-IIIa	core	AMR	AMR	AMINOGLYCOSIDE	AMIKACIN/KANAMYCIN	EXACTX	264	264	100	100	264	WP_001096887.1	aminoglycoside O-phosphotransferase APH(3')-IIIa
VGC-040_c2	contig_156	6	1013	+	tet(M)	tetracycline resistance ribosomal protection protein Tet(M)	core	AMR	AMR	TETRACYCLINE	TETRACYCLINE	PARTIALX	336	639	52.58	98.81	336	WP_000691737.1	tetracycline resistance ribosomal protection protein Tet(M)
VGC-040_c2	contig_276	26	1168	-	vanS-A	VanA-type vancomycin resistance histidine kinase VanS	core	AMR	AMR	GLYCOPEPTIDE	VANCOMYCIN	INTERNAL_STOP	381	384	99.22	98.95	381	WP_002305818.1	VanA-type vancomycin resistance histidine kinase VanS
VGC-040_c2	contig_276	1157	1681	-	vanR-A	vancomycin resistance response regulator transcription factor VanR-A	core	AMR	AMR	GLYCOPEPTIDE	VANCOMYCIN	PARTIALX	175	231	75.76	100	175	WP_001280781.1	vancomycin resistance response regulator transcription factor VanR-A
VGC-040_c2	contig_290	49	957	+	vanY-A	D-Ala-D-Ala carboxypeptidase VanY-A	core	AMR	AMR	GLYCOPEPTIDE	VANCOMYCIN	BLASTX	303	303	100	99.67	303	WP_001812592.1	D-Ala-D-Ala carboxypeptidase VanY-A
VGC-040_c2	contig_290	1113	1508	+	vanZ-A	glycopeptide resistance protein VanZ-A	core	AMR	AMR	GLYCOPEPTIDE	VANCOMYCIN	PARTIALX	132	161	81.99	100	132	WP_000516404.1	glycopeptide resistance protein VanZ-A
VGC-040_c2	contig_675	1416	2297	-	lsa(A)	ABC-F type ribosomal protection protein Lsa(A)	core	AMR	AMR	LINCOSAMIDE/STREPTOGRAMIN	LINCOSAMIDE/STREPTOGRAMIN	PARTIALX	294	498	59.04	98.98	294	WP_002365053.1	ABC-F type ribosomal protection protein Lsa(A)
VGC-040_c2	contig_758	11686	13602	-	tet(M)	tetracycline resistance ribosomal protection protein Tet(M)	core	AMR	AMR	TETRACYCLINE	TETRACYCLINE	EXACTX	639	639	100	100	639	WP_002364936.1	tetracycline resistance ribosomal protection protein Tet(M)
VGC-040_c2	contig_772	50568	51062	+	dfrG	trimethoprim-resistant dihydrofolate reductase DfrG	core	AMR	AMR	TRIMETHOPRIM	TRIMETHOPRIM	EXACTX	165	165	100	100	165	WP_000868795.1	trimethoprim-resistant dihydrofolate reductase DfrG
VGC-040_c2	contig_780	2608	3252	+	catA	type A-8 chloramphenicol O-acetyltransferase	core	AMR	AMR	PHENICOL	CHLORAMPHENICOL	EXACTX	215	215	100	100	215	WP_002352254.1	type A-8 chloramphenicol O-acetyltransferase
VGC-040_c2	contig_798	1699	2664	+	vanH-A	D-lactate dehydrogenase VanH-A	core	AMR	AMR	GLYCOPEPTIDE	VANCOMYCIN	EXACTX	322	322	100	100	322	WP_001059542.1	D-lactate dehydrogenase VanH-A
VGC-040_c2	contig_798	2660	3688	+	vanA	D-alanine--(R)-lactate ligase VanA	core	AMR	AMR	GLYCOPEPTIDE	VANCOMYCIN	BLASTX	343	343	100	99.71	343	WP_001079845.1	D-alanine--(R)-lactate ligase VanA
VGC-040_c2	contig_798	3697	4302	+	vanX-A	D-Ala-D-Ala dipeptidase VanX-A	core	AMR	AMR	GLYCOPEPTIDE	VANCOMYCIN	EXACTX	202	202	100	100	202	WP_000402348.1	D-Ala-D-Ala dipeptidase VanX-A
VGC-040_c2	contig_798	4735	5268	+	vanY-A	D-Ala-D-Ala carboxypeptidase VanY-A	core	AMR	AMR	GLYCOPEPTIDE	VANCOMYCIN	PARTIALX	178	303	58.75	97.75	178	WP_001812592.1	D-Ala-D-Ala carboxypeptidase VanY-A
VGC-040_c2	contig_98	3688	4422	+	erm(B)	23S rRNA (adenine(2058)-N(6))-methyltransferase Erm(B)	core	AMR	AMR	MACROLIDE	MACROLIDE	EXACTX	245	245	100	100	245	WP_002292226.1	23S rRNA (adenine(2058)-N(6))-methyltransferase Erm(B)
VGC-040_c2	contig_98	5251	6687	+	aac(6')-Ie/aph(2'')-Ia	bifunctional aminoglycoside N-acetyltransferase AAC(6')-Ie/aminoglycoside O-phosphotransferase APH(2'')-Ia	core	AMR	AMR	AMINOGLYCOSIDE	AMIKACIN/GENTAMICIN/KANAMYCIN/TOBRAMYCIN	EXACTX	479	479	100	100	479	WP_001028144.1	bifunctional aminoglycoside N-acetyltransferase AAC(6')-Ie/aminoglycoside O-phosphotransferase APH(2'')-Ia
VGC-040_c2	contig_98	6860	7654	+	ant(6)-Ia	aminoglycoside nucleotidyltransferase ANT(6)-Ia	core	AMR	AMR	AMINOGLYCOSIDE	STREPTOMYCIN	PARTIALX	265	302	87.75	100	265	WP_001255866.1	aminoglycoside nucleotidyltransferase ANT(6)-Ia
VGC-040_c2	contig_98	7654	8193	+	sat4	streptothricin N-acetyltransferase Sat4	core	AMR	AMR	STREPTOTHRICIN	STREPTOTHRICIN	EXACTX	180	180	100	100	180	WP_000627290.1	streptothricin N-acetyltransferase Sat4
VGC-040_c2	contig_98	8566	9081	+	aph(3')-IIIa	aminoglycoside O-phosphotransferase APH(3')-IIIa	core	AMR	AMR	AMINOGLYCOSIDE	AMIKACIN/KANAMYCIN	PARTIALX	172	264	65.15	100	172	WP_001096887.1	aminoglycoside O-phosphotransferase APH(3')-IIIa
VGC-040_c2	contig_98	9564	10070	+	ant(6)-Ia	aminoglycoside nucleotidyltransferase ANT(6)-Ia	core	AMR	AMR	AMINOGLYCOSIDE	STREPTOMYCIN	PARTIALX	169	287	58.89	99.41	169	WP_002294505.1	aminoglycoside nucleotidyltransferase ANT(6)-Ia
VGC-041	contig_160	11192	11995	-	aph(3')-IIb	aminoglycoside O-phosphotransferase APH(3')-IIb	core	AMR	AMR	AMINOGLYCOSIDE	KANAMYCIN	EXACTX	268	268	100	100	268	WP_003113011.1	aminoglycoside O-phosphotransferase APH(3')-IIb
VGC-041	contig_181	21471	21875	+	fosA	FosA family fosfomycin resistance glutathione transferase	core	AMR	AMR	FOSFOMYCIN	FOSFOMYCIN	EXACTX	135	135	100	100	135	WP_003082280.1	FosA family fosfomycin resistance glutathione transferase
VGC-041	contig_198	15420	16661	-	mexE	MexE family multidrug efflux RND transporter periplasmic adaptor subunit	plus	AMR	AMR	EFFLUX	EFFLUX	EXACTX	414	414	100	100	414	AAG05881.1	MexE family multidrug efflux RND transporter periplasmic adaptor subunit
VGC-041	contig_213	22460	23650	+	blaPDC-5	extended-spectrum class C beta-lactamase PDC-5	core	AMR	AMR	BETA-LACTAM	CEPHALOSPORIN	ALLELEX	397	397	100	100	397	WP_003119095.1	extended-spectrum class C beta-lactamase PDC-5
VGC-041	contig_225	28501	29688	+	mexX	multidrug efflux RND transporter periplasmic adaptor subunit MexX	plus	AMR	AMR	EFFLUX	EFFLUX	BLASTX	396	396	100	99.24	396	AAF14522.1	multidrug efflux RND transporter periplasmic adaptor subunit MexX
VGC-041	contig_233	28582	29367	+	blaOXA-494	OXA-50 family oxacillin-hydrolyzing class D beta-lactamase OXA-494	core	AMR	AMR	BETA-LACTAM	BETA-LACTAM	ALLELEX	262	262	100	100	262	WP_003118452.1	OXA-50 family oxacillin-hydrolyzing class D beta-lactamase OXA-494
VGC-041	contig_240	2076	3224	-	mexA	multidrug efflux RND transporter periplasmic adaptor subunit MexA	plus	AMR	AMR	EFFLUX	EFFLUX	BLASTX	383	383	100	99.74	383	AAA74436.1	multidrug efflux RND transporter periplasmic adaptor subunit MexA
VGC-041	contig_59	12980	13615	-	catB7	type B-4 chloramphenicol O-acetyltransferase CatB7	core	AMR	AMR	PHENICOL	CHLORAMPHENICOL	BLASTX	212	212	100	99.06	212	WP_003112709.1	type B-4 chloramphenicol O-acetyltransferase CatB7
VGC-042	contig_1	8599	11085	-	acrF	multidrug efflux RND transporter permease subunit AcrF	plus	AMR	AMR	EFFLUX	EFFLUX	PARTIALX	829	1034	80.17	99.28	829	AAC76298.1	multidrug efflux RND transporter permease subunit AcrF
VGC-042	contig_1	169272	170333	+	blaCMY	CMY-2 family class C beta-lactamase	core	AMR	AMR	BETA-LACTAM	CEPHALOSPORIN	BLASTX	354	381	92.91	99.72	354	WP_000976514.1	class C beta-lactamase CMY-2
VGC-042	contig_1	381396	381620	+	mchB	microcin H47	plus	VIRULENCE	VIRULENCE			EXACTX	75	75	100	100	75	CAB54534.2	microcin H47
VGC-042	contig_1	386380	387435	+	mchF	microcin H47 export transporter peptidase/ATP-binding subunit MchF	plus	VIRULENCE	VIRULENCE			PARTIALX	352	698	50.43	98.01	352	CAD56186.1	microcin H47 export transporter peptidase/ATP-binding subunit MchF
VGC-042	contig_17	54916	55818	+	mph(A)	Mph(A) family macrolide 2'-phosphotransferase	core	AMR	AMR	MACROLIDE	MACROLIDE	EXACTX	301	301	100	100	301	WP_000219391.1	Mph(A) family macrolide 2'-phosphotransferase
VGC-042	contig_17	60501	61337	-	sul1	sulfonamide-resistant dihydropteroate synthase Sul1	core	AMR	AMR	SULFONAMIDE	SULFONAMIDE	EXACTX	279	279	100	100	279	WP_000259031.1	sulfonamide-resistant dihydropteroate synthase Sul1
VGC-042	contig_17	61334	61678	-	qacEdelta1	quaternary ammonium compound efflux SMR transporter QacE delta 1	core	STRESS	BIOCIDE	QUATERNARY AMMONIUM	QUATERNARY AMMONIUM	ALLELEX	115	115	100	100	115	WP_000679427.1	quaternary ammonium compound efflux SMR transporter QacE delta 1
VGC-042	contig_17	61887	62672	-	aadA5	ANT(3'')-Ia family aminoglycoside nucleotidyltransferase AadA5	core	AMR	AMR	AMINOGLYCOSIDE	STREPTOMYCIN	BLASTX	262	262	100	99.62	262	WP_000503573.1	ANT(3'')-Ia family aminoglycoside nucleotidyltransferase AadA5
VGC-042	contig_17	62806	63276	-	dfrA17	trimethoprim-resistant dihydrofolate reductase DfrA17	core	AMR	AMR	TRIMETHOPRIM	TRIMETHOPRIM	EXACTX	157	157	100	100	157	WP_001389366.1	trimethoprim-resistant dihydrofolate reductase DfrA17
VGC-042	contig_3	183586	184716	-	blaEC	BlaEC family class C beta-lactamase	plus	AMR	AMR	BETA-LACTAM	BETA-LACTAM	INTERNAL_STOP	377	377	100	98.14	377	AAZ85968.1	cephalosporin-hydrolyzing class C beta-lactamase EC-8
VGC-042	contig_3	361885	363114	-	mdtM	multidrug efflux MFS transporter MdtM	plus	AMR	AMR	EFFLUX	EFFLUX	BLASTX	410	410	100	97.56	410	AAC77293.1	multidrug efflux MFS transporter MdtM
VGC-042	contig_3	743323	747570	+	fdeC	intimin-like adhesin FdeC	plus	VIRULENCE	VIRULENCE			BLASTX	1416	1416	100	96.26	1416	ABE05822.1	intimin-like adhesin FdeC
VGC-042	contig_3	1004103	1004432	+	emrE	multidrug efflux SMR transporter EmrE	plus	STRESS	BIOCIDE	EFFLUX	EFFLUX	BLASTX	110	110	100	99.09	110	CAA77936.1	multidrug efflux SMR transporter EmrE
VGC-042	contig_3	1013781	1014071	-	iss	increased serum survival lipoprotein Iss	plus	VIRULENCE	VIRULENCE			EXACTX	97	97	100	100	97	CAR12622.1	increased serum survival lipoprotein Iss
VGC-042	contig_4	80711	81610	+	fieF	CDF family cation-efflux transporter FieF	plus	STRESS	METAL			BLASTX	300	300	100	99.67	300	BAE77395.1	CDF family cation-efflux transporter FieF
VGC-042	contig_6	515633	515938	-	asr	acid resistance repetitive basic protein Asr	plus	STRESS	ACID			BLASTX	102	102	100	98.04	102	BAA15331.2	acid resistance repetitive basic protein Asr
VGC-042	contig_6	920549	920812	-	ymgB	biofilm/acid-resistance regulator AriR	plus	STRESS	ACID			BLASTX	88	88	100	96.59	88	AAC74250.1	biofilm/acid-resistance regulator AriR
VGC-042	contig_6	1216673	1217815	-	blaCMY-2	class C beta-lactamase CMY-2	core	AMR	AMR	BETA-LACTAM	CEPHALOSPORIN	ALLELEX	381	381	100	100	381	WP_000976514.1	class C beta-lactamase CMY-2
VGC-042	contig_7	199632	199982	+	arsR	As(III)-sensing metalloregulatory transcriptional repressor ArsR	plus	STRESS	METAL	ARSENIC	ARSENIC	BLASTX	117	117	100	96.58	117	BAE77793.1	As(III)-sensing metalloregulatory transcriptional repressor ArsR
VGC-042	contig_7	201342	201764	+	arsC	glutaredoxin-dependent arsenate reductase	plus	STRESS	METAL	ARSENIC	ARSENATE	BLASTX	141	141	100	93.62	141	AAA21096.1	glutaredoxin-dependent arsenate reductase
VGC-042	contig_7	337048	338190	-	blaCMY-2	class C beta-lactamase CMY-2	core	AMR	AMR	BETA-LACTAM	CEPHALOSPORIN	ALLELEX	381	381	100	100	381	WP_000976514.1	class C beta-lactamase CMY-2
VGC-042	contig_7	427528	429222	+	eilA	HilA family transcriptional regulator EilA	plus	VIRULENCE	VIRULENCE			BLASTX	565	565	100	99.82	565	ACB16655.1	HilA family transcriptional regulator EilA
VGC-042	contig_7	456947	458134	+	emrD	multidrug efflux MFS transporter EmrD	plus	AMR	AMR	EFFLUX	EFFLUX	BLASTX	396	396	100	99.75	396	EFF04178.1	multidrug efflux MFS transporter EmrD
VGC-042	contig_7	516995	517564	-	lpfA	long polar fimbria major subunit LpfA-O113	plus	VIRULENCE	VIRULENCE			EXACTX	190	190	100	100	190	ACB16424.1	long polar fimbria major subunit LpfA-O113
VGC-043	contig_1	87263	87610	-	scn	complement inhibitor SCIN-A	plus	VIRULENCE	VIRULENCE			BLASTX	116	116	100	99.14	116	ADL23798.1	complement inhibitor SCIN-A
VGC-043	contig_1	89108	89596	-	sak	staphylokinase	plus	VIRULENCE	VIRULENCE			BLASTX	163	163	100	99.39	163	CAA24957.1	staphylokinase
VGC-043	contig_1	91308	92078	-	sea	staphylococcal enterotoxin type A	plus	VIRULENCE	VIRULENCE			EXACTX	257	257	100	100	257	BAV60816.1	staphylococcal enterotoxin type A
VGC-043	contig_10	68	1366	-	qacA	quaternary ammonium compound efflux MFS transporter QacA	core	STRESS	BIOCIDE	QUATERNARY AMMONIUM	QUATERNARY AMMONIUM	PARTIALX	433	514	84.24	99.54	433	WP_000622776.1	quaternary ammonium compound efflux MFS transporter QacA
VGC-043	contig_10	1785	2348	+	qacR	multidrug-binding transcriptional regulator QacR	plus	STRESS	BIOCIDE	QUATERNARY AMMONIUM	QUATERNARY AMMONIUM	EXACTX	188	188	100	100	188	ADK23698.1	multidrug-binding transcriptional regulator QacR
VGC-043	contig_10	4942	5307	+	cadC	Cd(II)/Pb(II)/Zn(II)-sensing metalloregulatory transcriptional repressor CadC	plus	STRESS	METAL	CADMIUM/LEAD/ZINC	CADMIUM/LEAD/ZINC	BLASTX	122	122	100	99.18	122	AAB59153.1	Cd(II)/Pb(II)/Zn(II)-sensing metalloregulatory transcriptional repressor CadC
VGC-043	contig_11	68	1366	-	qacA	quaternary ammonium compound efflux MFS transporter QacA	core	STRESS	BIOCIDE	QUATERNARY AMMONIUM	QUATERNARY AMMONIUM	PARTIALX	433	514	84.24	99.54	433	WP_000622776.1	quaternary ammonium compound efflux MFS transporter QacA
VGC-043	contig_11	1786	2349	+	qacR	multidrug-binding transcriptional regulator QacR	plus	STRESS	BIOCIDE	QUATERNARY AMMONIUM	QUATERNARY AMMONIUM	EXACTX	188	188	100	100	188	ADK23698.1	multidrug-binding transcriptional regulator QacR
VGC-043	contig_11	4943	5308	+	cadC	Cd(II)/Pb(II)/Zn(II)-sensing metalloregulatory transcriptional repressor CadC	plus	STRESS	METAL	CADMIUM/LEAD/ZINC	CADMIUM/LEAD/ZINC	BLASTX	122	122	100	99.18	122	AAB59153.1	Cd(II)/Pb(II)/Zn(II)-sensing metalloregulatory transcriptional repressor CadC
VGC-043	contig_15	1351	2649	-	qacA	quaternary ammonium compound efflux MFS transporter QacA	core	STRESS	BIOCIDE	QUATERNARY AMMONIUM	QUATERNARY AMMONIUM	PARTIALX	433	514	84.24	99.31	433	WP_000622776.1	quaternary ammonium compound efflux MFS transporter QacA
VGC-043	contig_15	3069	3632	+	qacR	multidrug-binding transcriptional regulator QacR	plus	STRESS	BIOCIDE	QUATERNARY AMMONIUM	QUATERNARY AMMONIUM	EXACTX	188	188	100	100	188	ADK23698.1	multidrug-binding transcriptional regulator QacR
VGC-043	contig_15	6226	6591	+	cadC	Cd(II)/Pb(II)/Zn(II)-sensing metalloregulatory transcriptional repressor CadC	plus	STRESS	METAL	CADMIUM/LEAD/ZINC	CADMIUM/LEAD/ZINC	BLASTX	122	122	100	99.18	122	AAB59153.1	Cd(II)/Pb(II)/Zn(II)-sensing metalloregulatory transcriptional repressor CadC
VGC-043	contig_15	16136	16486	-	cadD	cadmium resistance transporter CadD	plus	STRESS	METAL	CADMIUM	CADMIUM	PARTIALX	117	205	57.07	100	117	BAB43874.1	cadmium resistance transporter CadD
VGC-043	contig_15	22940	24238	-	qacA	quaternary ammonium compound efflux MFS transporter QacA	core	STRESS	BIOCIDE	QUATERNARY AMMONIUM	QUATERNARY AMMONIUM	PARTIALX	433	514	84.24	99.54	433	WP_000622776.1	quaternary ammonium compound efflux MFS transporter QacA
VGC-043	contig_15	24657	25220	+	qacR	multidrug-binding transcriptional regulator QacR	plus	STRESS	BIOCIDE	QUATERNARY AMMONIUM	QUATERNARY AMMONIUM	EXACTX	188	188	100	100	188	ADK23698.1	multidrug-binding transcriptional regulator QacR
VGC-043	contig_15	27814	28179	+	cadC	Cd(II)/Pb(II)/Zn(II)-sensing metalloregulatory transcriptional repressor CadC	plus	STRESS	METAL	CADMIUM/LEAD/ZINC	CADMIUM/LEAD/ZINC	BLASTX	122	122	100	99.18	122	AAB59153.1	Cd(II)/Pb(II)/Zn(II)-sensing metalloregulatory transcriptional repressor CadC
VGC-043	contig_15	37723	38073	-	cadD	cadmium resistance transporter CadD	plus	STRESS	METAL	CADMIUM	CADMIUM	PARTIALX	117	205	57.07	100	117	BAB43874.1	cadmium resistance transporter CadD
VGC-043	contig_16	318312	318800	-	sek	staphylococcal enterotoxin type K	plus	VIRULENCE	VIRULENCE			PARTIALX	163	242	67.36	98.77	163	AAW36439.1	staphylococcal enterotoxin type K
VGC-043	contig_16	319361	319786	-	seq	staphylococcal enterotoxin type Q	plus	VIRULENCE	VIRULENCE			PARTIALX	142	242	58.68	100	142	EYN56163.1	staphylococcal enterotoxin type Q
VGC-043	contig_16	1130749	1131498	-	sel26	staphylococcal enterotoxin type 26	plus	VIRULENCE	VIRULENCE			BLASTX	250	250	99.6	96.4	250	KAG18833.1	staphylococcal enterotoxin type 26
VGC-043	contig_16	1184981	1185709	+	erm(A)	23S rRNA (adenine(2058)-N(6))-methyltransferase Erm(A)	core	AMR	AMR	MACROLIDE	MACROLIDE	EXACTX	243	243	100	100	243	WP_001072201.1	23S rRNA (adenine(2058)-N(6))-methyltransferase Erm(A)
VGC-043	contig_16	1185841	1186440	-	ant(9)-Ia	aminoglycoside nucleotidyltransferase ANT(9)-Ia	core	AMR	AMR	AMINOGLYCOSIDE	SPECTINOMYCIN	PARTIALX	200	260	76.92	98.5	200	WP_000067268.1	aminoglycoside nucleotidyltransferase ANT(9)-Ia
[truncated: 7,273 more rows]
